# Supplementary material for: Small RNA Sequencing Reveals Differential miRNA Expression in the Early Development of Broccoli (Brassica oleracea var. italica) Pollen
Source: Front Plant Sci. 2017 Mar 24;8:404. doi: 10.3389/fpls.2017.00404 (PMC5364186; doi:10.3389/fpls.2017.00404)
Supplement: Supplementary file 4 [file Table4.xlsx]

## Sheet: Sheet1
Small RNA sequencing reveals differential miRNA expression in the early development of broccoli (Brassica oleracea var. italica) pollen Hui Li2, Chuan Jin1, Yu Wang1, Mei Wu1, Lihong, Li1, Qingli Zhang1, Chengbin Chen1, Wenqin Song1, Chunguo Wang1** 1College of Life Sciences, Nankai University, Tianjin 300071, China; 2College of Horticulture and Landscape, Tianjin Agricultural University, Tianjin…
Supplementary Table S4 Expression abundance of known miRNAs in early developmental stages of broccoli pollen.
miRNA name	Expression abundance (Unique clean read count)
	Uninucleate microspores	Binucleate pollen grians	Trinucleate pollen grains	miRNA family
miR1310	1746	1797	1693	miR1310
miR1445	43	75	32	miR1445
miR1511	344	257	291	miR1511
miR1512b	0	3	2	miR1512
miR1520j	139	141	174	miR1520
miR1522	109	87	81	miR1522
miR1531	206	239	250	miR1531
miR156a	66451	77756	72941	miR156
miR156b	66464	77765	72950
miR156c	66451	77756	72941
miR156d	66338	77722	72923
miR156e	66256	77627	72819
miR156f	66255	77626	72820
miR156g	52	43	45
miR156h	56459	108554	144935
miR156i	0	0	2
miR156j	81	95	123
miR157a	92177	118468	113288	miR157
miR157b	92177	118468	113288
miR157c	92088	118412	113174
miR157d	497	602	540
miR158a	5417	5353	5528	miR158
miR158b	4	9	5
miR159a	1398	985	2148	miR159
miR159b	124	100	109
miR159c	85	62	38
miR160a	634	770	596	miR160
miR160b	570	694	510
miR160c	627	756	576
miR161	42	21	36	miR161
miR161.1	0	0	9
miR161.2	0	0	1
miR162a	1539	1571	1411	miR162
miR162b	1539	1571	1411
miR164a	2276	3347	1400	miR164
miR164b	2290	3377	1412
miR164c	829	713	363
miR165a	46041	23113	18970	miR165
miR165b	46092	23115	18967
miR166a	219210	149900	133225	miR166
miR166b	218730	149584	132922
miR166c	218518	149390	132770
miR166d	218532	149401	132780
miR166e	218921	149643	132952
miR166f	218918	149640	132951
miR166g	218735	149472	132819
miR167a	912430	1215633	1443707	miR167
miR167b	912447	1215677	1443721
miR167c	12	18	7
miR167d	9140	12280	14630
miR168a	31651	41786	47484	miR168
miR168b	31736	41890	47582
miR169a	140	98	74	miR169
miR169b	41	57	132
miR169c	42	57	130
miR169d	5	9	6
miR169e	5	9	6
miR169f	5	5	11
miR169h	2	2	3
miR169i	3	2	3
miR169j	3	2	3
miR169k	2	2	3
miR169l	3	2	3
miR169m	2	2	3
miR169n	3	2	3
miR171a	804	647	438	miR171
miR171b	6	5	3
miR171c	8	7	4
miR172a	1518	2017	1873	miR172
miR172c	1578	845	398
miR172d	1578	844	398
miR172e	83	75	91
miR1863	256	251	301	miR1863
miR1885b	441	277	477	miR1885
miR2108a	17	4	7	miR2108
miR2111c	249	618	429	miR2111
miR2199	21898	17583	18063	miR2199
miR2586b	508	385	691	miR2586
miR2590h	458	440	365	miR2590
miR2592ap	54	50	45	miR2592
miR2600b	28	30	30	miR2600
miR2606a	133	152	170	miR2606
miR2643a	141	129	110	miR2643
miR2663	163	110	156	miR2663
miR2667	30	40	42	miR2667
miR2670e	58	48	65	miR2670
miR2911	353815	393795	189429	miR2911
miR2916	5112	4868	4660	miR2916
miR2936	0	2	0	miR2936
miR2938	245	215	190	miR2938
miR319a	143	75	65	miR319
miR319b	127	70	62
miR319c	35	22	52
miR3440	202	145	218	miR3440
miR3515	150	141	108	miR3515
miR3522	74	111	124	miR3522
miR390a	5392	5620	5673	miR390
miR390b	5391	5619	5669
miR391	2913	1417	906	miR391
miR393a	17	21	22	miR393
miR393b	17	21	22
miR3948	17	4	27	miR3948
miR394a	319	268	346	miR394
miR394b	319	268	346
miR3954	39	140	158	miR3954
miR395a	60	89	94	miR395
miR395b	37	34	46
miR395c	37	34	46
miR395d	60	89	94
miR395e	60	88	93
miR395f	37	34	46
miR396a	26	29	18	miR396
miR396b	142	223	185
miR397a	68861	106029	93111	miR397
miR397b	24	64	36
miR398a	54	39	31	miR398
miR398b	375	468	345
miR398c	375	468	345
miR399b	88	101	81	miR399
miR399c	110	138	118
miR399d	2	1	3
miR399f	80	128	109
miR400	23	12	24	miR400
miR403	733	655	467	miR403
miR408	10771	12291	17538	miR408
miR414	54	48	50	miR414
miR415	1308	1156	820	miR415
miR420	333	239	241	miR420
miR4221	3	3	3	miR4221
miR4234	31	20	34	miR4234
miR4236	78	87	50	miR4236
miR4249	16	13	15	miR4249
miR4250	48	25	23	miR4250
miR4348	367	325	435	miR4348
miR4350	3	2	1	miR4350
miR4379	77	40	87	miR4379
miR4384	35	21	14	miR4384
miR4387a	64	51	50	miR4387
miR4398	11	14	17	miR4398
miR4403	29	15	26	miR4403
miR4414b	1261	933	743	miR4414
miR4416c	21	28	18	miR4416
miR472	55	21	14	miR472
miR480b	4	2	0	miR480
miR481d	183	161	216	miR481
miR4993	349	279	466	miR4993
miR5016	3	2	3	miR5016
miR5017	13	11	7	miR5017
miR5020b	6	14	4	miR5020
miR5021	471	454	314	miR5021
miR5026	0	0	7	miR5026
miR5029	4745	4678	5204	miR5029
miR5037a	31	21	18	miR5037
miR5137	216	156	243	miR5137
miR5139	1208	947	1152	miR5139
miR5205b	2	1	6	miR5205
miR5208d	24	31	31	miR5208
miR5214	271	153	364	miR5214
miR5215	1038	870	1217	miR5215
miR5218	382	418	427	miR5218
miR5221	25	35	26	miR5221
miR5223a	95	134	106	miR5223
miR5227	800	890	693	miR5227
miR5230	230	299	481	miR5230
miR5236a	205	220	210	miR5236
miR5239	57	51	63	miR5239
miR5242	66	78	64	miR5242
miR5244	85	51	71	miR5244
miR5246	2	2	1	miR5246
miR5248	61	48	42	miR5248
miR5253	20	18	27	miR5253
miR5258	2	4	4	miR5258
miR5260	147	130	139	miR5260
miR5265	283	208	220	miR5265
miR5272a	6	1	13	miR5272
miR529	506	575	406	miR529
miR5290	19	21	23	miR5290
miR5293	1920	2107	1826	miR5293
miR5298d	196	192	250	miR5298
miR5303a	701	653	686	miR5303
miR535a	161	199	169	miR535
miR5368	48	26	39	miR5368
miR5575	135	192	142	miR5575
miR5631	79	96	83	miR5631
miR5632	916	1318	1217	miR5632
miR5633	281	277	335	miR5633
miR5636	136	60	100	miR5636
miR5640	8	5	3	miR5640
miR5641	175	197	172	miR5641
miR5642a	0	0	1	miR5642
miR5642b	0	0	1
miR5643a	27	24	22	miR5643
miR5649a	13	21	16	miR5649
miR5654a	1152	1525	1384	miR5654
miR5655	93	149	151	miR5655
miR5656	42	45	31	miR5656
miR5657	164	113	153	miR5657
miR5658	1	1	0	miR5658
miR5661	11	16	14	miR5661
miR5662	814	724	793	miR5662
miR5665	197	87	62	miR5665
miR5671	1012	835	1140	miR5671
miR5672	107	92	89	miR5672
miR5675	5	7	16	miR5675
miR5679	29	22	31	miR5679
miR5711	65	48	73	miR5711
miR5716	17	85	125	miR5716
miR5718	3845	5223	3719	miR5718
miR5719	82	76	48	miR5719
miR5720	99	90	75	miR5720
miR5721	1010	987	1125	miR5721
miR5741a	1716	1432	1589	miR5741
miR5745b	27	27	21	miR5745
miR5747	6	4	2	miR5747
miR5748	460	801	487	miR5748
miR5750	50	61	49	miR5750
miR5758	9	2	12	miR5758
miR5766	1214	1784	1825	miR5766
miR5767	24	9	37	miR5767
miR5769	3	5	1	miR5769
miR5774a	126	88	117	miR5774
miR5782	13615	14892	11086	miR5782
miR5783	183	136	256	miR5783
miR6028	11	12	23	miR6028
miR6029	52	25	51	miR6029
miR6030	2709	3313	2696	miR6030
miR6031	471	341	348	miR6031
miR6032	5	1	10	miR6032
miR6033	507	664	604	miR6033
miR6034	128	96	653	miR6034
miR6035	401	396	350	miR6035
miR6036	7	8	8	miR6036
miR6108f	43	35	16	miR6108
miR6117	73	52	54	miR6117
miR6146a	8	4	6	miR6146
miR6150	55	54	54	miR6150
miR6151f	5	9	13	miR6151
miR6300	13271	12740	8334	miR6300
miR6426a	148	183	141	miR6426
miR6428	5	5	3	miR6428
miR6432	180	129	136	miR6432
miR6443	107	90	93	miR6443
miR6451	37	38	40	miR6451
miR6453	5	6	6	miR6453
miR6454	113	75	113	miR6454
miR6474	28	22	26	miR6474
miR6477	167	172	188	miR6477
miR6478	243	276	210	miR6478
miR6483	27	10	15	miR6483
miR6484	8	11	22	miR6484
miR6485	92	45	167	miR6485
miR7127a	115	83	77	miR7127
miR775	0	0	1	miR775
miR780.2	7	16	6	miR780
miR783	17	18	17	miR783
miR824	1304	1302	791	miR824
miR827a	261	837	354	miR827
miR828	0	2	2	miR828
miR829.1	0	0	1	miR829
miR841	33	33	27	miR841
miR845	56	50	40	miR845
miR854	2526	1921	4268	miR854
miR857	334	351	591	miR857
miR858a	57	41	131	miR858
miR858b	19	16	68
miR860	23	24	18	miR860
miR862b	20	65	34	miR862
miR867	11	13	14	miR867
miR948	131	103	130	miR948
miR1507-5p	34	40	47	miR1507
miR1510a-5p	2	1	1	miR1510
miR1516a-3p	64	32	25	miR1516
miR156b-3p	292	275	299
miR157a-3p	891	883	1098	miR157
miR158b-3p	34821	33515	27766	miR158
miR160b-3p	734	987	1206	miR160
miR163-3p.2	432	335	520	miR163
miR164a-3p	7	3	4	miR164
miR165a-3p	46561	23416	19136	miR165
miR166j-3p	902	820	719	miR166
miR167a-3p	619	748	786	miR167
miR168a-3p	559	731	695	miR168
miR169b-3p	623	872	474	miR169
miR169g-5p	4	5	11	miR169
miR172a-3p	3127	2869	2273	miR172
miR172b-3p	1518	2018	1873	miR172
miR172b-5p	21	48	23	miR172
miR2089-3p	137	131	122	miR2089
miR2111a-3p	2	3	2	miR2111
miR2111a-5p	49	110	66
miR2111b-5p	50	110	66
miR3434-3p	251	125	58	miR3434
miR3437-5p	387	384	380	miR3437
miR3438-3p	111	94	139	miR3438
miR3440b-3p	552	564	598	miR3440
miR3441-5p.1	276	256	185	miR3441
miR3443-3p	32	31	45	miR3443
miR3445-3p.2	49	68	27	miR3445
miR3447-3p	56	29	56	miR3447
miR3449-3p	54	58	44	miR3449
miR3449-5p	194	189	273	miR3449
miR3476-5p	79	65	66	miR3476
miR3520-5p	136	129	144	miR3520
miR3630-5p	125	108	72	miR3630
miR3633a-5p	136	119	179	miR3633
miR390a-3p	236	311	292	miR390
miR391-3p	24	11	9	miR391
miR393b-3p	6	17	35	miR393
miR3947-5p	11	4	7	miR3947
miR394b-3p	486	276	292	miR394
miR396b-3p	718	731	856	miR396
miR400-3p	5181	4533	4166	miR400
miR473a-5p	5709	4620	6561	miR473
miR482a-5p	7	7	15	miR482
miR5560-5p	4	3	5	miR5560
miR5648-3p	4	4	3	miR5648
miR6421-3p	857	447	260	miR6421
miR6427-5p	10	21	12	miR6427
miR6459-3p	198	105	74	miR6459
miR771-5p	4	5	4	miR771
miR774b-5p	675	719	758	miR774
miR824-3p	63	32	17	miR824
miR825-5p	6	7	12	miR825
miR831-5p	122	136	131	miR831
miR837-3p	37	47	30	miR837
miR838-5p	114	125	123	miR838
miR841b-3p	72	33	53	miR841
miR844-5p	407	426	356	miR844
miR847-5p	27	25	24	miR847
miR851-3p	74	69	74	miR851
miR858-3p	1001	1413	1753	miR858
miR861-3p	104	173	187	miR861
miR861-5p	269	286	238
