# Supplementary material for: Small RNA Sequencing Reveals Differential miRNA Expression in the Early Development of Broccoli (Brassica oleracea var. italica) Pollen
Source: Front Plant Sci. 2017 Mar 24;8:404. doi: 10.3389/fpls.2017.00404 (PMC5364186; doi:10.3389/fpls.2017.00404)
Supplement: Supplementary file 5 [file Table5.XLSX]

## Sheet: Sheet1
Small RNA sequencing reveals differential miRNA expression in the early development of broccoli (Brassica oleracea var. italica) pollen Hui Li2, Chuan Jin1, Yu Wang1, Mei Wu1, Lihong, Li1, Qingli Zhang1, Chengbin Chen1, Wenqin Song1, Chunguo Wang1** 1College of Life Sciences, Nankai University, Tianjin 300071, China; 2College of Horticulture and Landscape, Tianjin Agricultural University, Tianjin…
Supplementary Table S5 Expression abundance of known miRNA families in early developmental stages of broccoli pollen.
miRNA family	Expression abundance (unique clean read count)
	Uninucleate microspores	Binucleate pollen grains	Trinucleate pollen grains
miR167	1834648	2444356	2902851
miR166	1532466	1047850	931138
miR156	454807	574944	582499
miR2911	353815	393795	189429
miR157	277830	356833	341388
miR165	138694	69644	57073
miR397	68885	106093	93147
miR168	63946	84407	95761
miR158	40242	38877	33299
miR2199	21898	17583	18063
miR5782	13615	14892	11086
miR6300	13271	12740	8334
miR408	10771	12291	17538
miR172	9423	8716	6929
miR473	5709	4620	6561
miR164	5402	7440	3179
miR400	5204	4545	4190
miR2916	5112	4868	4660
miR5029	4745	4678	5204
miR5718	3845	5223	3719
miR162	3078	3142	2822
miR391	2937	1428	915
miR6030	2709	3313	2696
miR160	2565	3207	2888
miR854	2526	1921	4268
miR2111	1925	2815	2447
miR5293	1920	2107	1826
miR1310	1746	1797	1693
miR5741	1716	1432	1589
miR159	1607	1147	2295
miR824	1367	1334	808
miR415	1308	1156	820
miR4414	1261	933	743
miR5766	1214	1784	1825
miR5139	1208	947	1152
miR5654	1152	1525	1384
miR394	1124	812	984
miR858	1077	1470	1952
miR5215	1038	870	1217
miR5671	1012	835	1140
miR5721	1010	987	1125
miR5632	916	1318	1217
miR396	886	983	1059
miR169	879	1121	854
miR6421	857	447	260
miR3440	828	820	783
miR171	818	659	445
miR5662	814	724	793
miR398	804	975	721
miR5227	800	890	693
miR403	733	655	467
miR5303	701	653	686
miR774	675	719	758
miR390	527	679	711
miR2586	508	385	691
miR6033	507	664	604
miR529	506	575	406
miR5021	471	454	314
miR6031	471	341	348
miR5748	460	801	487
miR2590	458	440	365
miR1885	441	277	477
miR163	432	335	520
miR844	407	426	356
miR6035	401	396	350
miR3437	387	384	380
miR5218	382	418	427
miR861	373	459	425
miR4348	367	325	435
miR1516	356	307	324
miR4993	349	279	466
miR1511	344	257	291
miR857	334	351	591
miR420	333	239	241
miR319	305	167	179
miR395	291	368	419
miR5265	283	208	220
miR5633	281	277	335
miR399	280	368	311
miR5214	271	153	364
miR827	261	837	354
miR1863	256	251	301
miR3434	251	125	58
miR3449	248	247	317
miR2938	245	215	190
miR6478	243	276	210
miR5230	230	299	481
miR5137	216	156	243
miR1531	206	239	250
miR5236	205	220	210
miR3440	202	145	218
miR6459	198	105	74
miR5665	197	87	62
miR5298	196	192	250
miR481	183	161	216
miR5783	183	136	256
miR6432	180	129	136
miR5641	175	197	172
miR6477	167	172	188
miR5657	164	113	153
miR2663	163	110	156
miR535	161	199	169
miR3515	150	141	108
miR6426	148	183	141
miR5260	147	130	139
miR2643	141	129	110
miR1520	139	141	174
miR2089	137	131	122
miR3520	136	129	144
miR3633	136	119	179
miR5636	136	60	100
miR5575	135	192	142
miR2606	133	152	170
miR948	131	103	130
miR6034	128	96	653
miR5774	126	88	117
miR3630	125	108	72
miR831	122	136	131
miR7127	115	83	77
miR838	114	125	123
miR6454	113	75	113
miR3438	111	94	139
miR1522	109	87	81
miR5672	107	92	89
miR6443	107	90	93
miR841	105	66	80
miR5720	99	90	75
miR5223	95	134	106
miR5655	93	149	151
miR6485	92	45	167
miR5244	85	51	71
miR5719	82	76	48
miR3476	79	65	66
miR5631	79	96	83
miR4236	78	87	50
miR4379	77	40	87
miR3522	74	111	124
miR851	74	69	74
miR6117	73	52	54
miR5242	66	78	64
miR5711	65	48	73
miR4387	64	51	50
miR5248	61	48	42
miR2670	58	48	65
miR5239	57	51	63
miR3447	56	29	56
miR845	56	50	40
miR472	55	21	14
miR6150	55	54	54
miR2592	54	50	45
miR414	54	48	50
miR6029	52	25	51
miR5750	50	61	49
miR3445	49	68	27
miR4250	48	25	23
miR5368	48	26	39
miR1445	43	75	32
miR6108	43	35	16
miR161	42	21	46
miR5656	42	45	31
miR393	40	59	79
miR3954	39	140	158
miR6451	37	38	40
miR837	37	47	30
miR4384	35	21	14
miR1507	34	40	47
miR3443	32	31	45
miR4234	31	20	34
miR5037	31	21	18
miR2667	30	40	42
miR4403	29	15	26
miR5679	29	22	31
miR2600	28	30	30
miR6474	28	22	26
miR5643	27	24	22
miR5745	27	27	21
miR6483	27	10	15
miR847	27	25	24
miR5221	25	35	26
miR5208	24	31	31
miR5767	24	9	37
miR860	23	24	18
miR4416	21	28	18
miR5253	20	18	27
miR862	20	65	34
miR5290	19	21	23
miR2108	17	4	7
miR3948	17	4	27
miR5716	17	85	125
miR783	17	18	17
miR4249	16	13	15
miR5017	13	11	7
miR5649	13	21	16
miR3947	11	4	7
miR4398	11	14	17
miR5661	11	16	14
miR6028	11	12	23
miR867	11	13	14
miR6427	10	21	12
miR5758	9	2	12
miR5640	8	5	3
miR6146	8	4	6
miR6484	8	11	22
miR482	7	7	15
miR6036	7	8	8
miR780	7	16	6
miR5020	6	14	4
miR5272	6	1	13
miR5747	6	4	2
miR825	6	7	12
miR5675	5	7	16
miR6032	5	1	10
miR6151	5	9	13
miR6428	5	5	3
miR6453	5	6	6
miR480	4	2	0
miR5560	4	3	5
miR5648	4	4	3
miR771	4	5	4
miR4221	3	3	3
miR4350	3	2	1
miR5016	3	2	3
miR5769	3	5	1
miR1510	2	1	1
miR5205	2	1	6
miR5246	2	2	1
miR5258	2	4	4
miR5658	1	1	0
miR1512	0	3	2
miR2936	0	2	0
miR5026	0	0	7
miR5642	0	0	1
miR775	0	0	1
miR828	0	2	2
miR829	0	0	1
