# Supplementary material for: Small RNA Sequencing Reveals Differential miRNA Expression in the Early Development of Broccoli (Brassica oleracea var. italica) Pollen
Source: Front Plant Sci. 2017 Mar 24;8:404. doi: 10.3389/fpls.2017.00404 (PMC5364186; doi:10.3389/fpls.2017.00404)
Supplement: Supplementary file 7 [file Table7.XLSX]

## Sheet: Sheet1
Small RNA sequencing reveals differential miRNA expression in the early development of broccoli (Brassica oleracea var. italica) pollen Hui Li2, Chuan Jin1, Yu Wang1, Mei Wu1, Lihong, Li1, Qingli Zhang1, Chengbin Chen1, Wenqin Song1, Chunguo Wang1** 1College of Life Sciences, Nankai University, Tianjin 300071, China; 2College of Horticulture and Landscape, Tianjin Agricultural University, Tianjin…
Supplementary Table S7 Hierarchical clustering of known miRNAs based on their expression profiling.
miRNAs	Group	miRNAs	Group	miRNAs	Group	miRNAs	Group	miRNAs	Group	miRNAs	Group	miRNAs	Group	miRNAs	Group	miRNAs	Group	miRNAs	Group	miRNAs	Group
miR6028	I	miR480b	II	miR2586b	III	miR160b	IV	miR2108a	V	miR5037a	VI	miR172b−5p	VII	miR160b−3p	VIII	miR2111c	IX	miR5769	X	miR3948	XI
miR169f		miR5244		miR5783		miR398b		miR3947−5p		miR166g		miR2111a−5p		miR167d		miR5258		miR5020b		miR5758
miR482a−5p		miR5657		miR3438−3p		miR398c		miR6483		miR166e		miR2111b−5p		miR167a		miR5649a		miR1445		miR5272a
miR857		miR5774a		miR5253		miR160c		miR164a−3p		miR166f		miR158b		miR167b		miR5632		miR780.2		miR6032
miR5230		miR2663		miR3633a−5p		miR160a		miR824−3p		miR166c		miR6427−5p		miR4398		miR5661		miR3445−3p.2		miR159a
miR825−5p		miR6454		miR4993		miR6426a		miR3434−3p		miR166d		miR827a		miR168a		miR396b		miR167c		miR854
miR156h		miR5016		miR163−3p.2		miR5293		miR172c		miR166a		miR397b		miR168b		miR397a		miR164a		miR319c
miR6151f		miR169n		miR5560−5p		miR5641		miR172d		miR166b		miR862b		miR3522		miR399f		miR164b		miR5214
miR169c		miR169l		miR169m		miR399b		miR472		miR169a				miR858−3p		miR5748		miR169b−3p		miR5767
miR169b		miR169i		miR169h		miR5242		miR5665		miR398a				miR861−3p		miR169d		miR4416c		miR399d
miR5675		miR169j		miR169k		miR771−5p		miR391		miR4414b				miR5655		miR169e		miR837−3p		miR6485
miR6484		miR1885b		miR3443−3p		miR5750		miR6421−3p		miR394b−3p				miR5766		miR5223a		miR3954		miR858a
miR169g−5p		miR4234		miR3449−5p		miR6030		miR6459−3p		miR1510a−5p				miR395e		miR5221		miR5716		miR858b
		miR5679		miR156j		miR399c		miR391−3p		miR319a				miR395a		miR5575		miR393b−3p		miR5205b
		miR3440		miR408		miR535a		miR1516a−3p		miR319b				miR395d		miR5718				miR6034
		miR5137		miR396b−3p		miR5631		miR165a−3p		miR4250				miR157d		miR2111a−3p
		miR5711		miR1863		miR1512b		miR165a		miR171b				miR156b
		miR4379		miR5633		miR841		miR165b		miR171c				miR156a
		miR6029		miR5298d		miR2590h		miR4350		miR3630−5p				miR156c
		miR400		miR1520j		miR158b−3p		miR5747		miR171a				miR156d
		miR3447−3p		miR157a−3p		miR860		miR159c		miR5017				miR156e
		miR5636		miR394a		miR5745b		miR4384		miR396a				miR156f
		miR841b−3p		miR394b		miR5648−3p		miR5640		miR4236				miR5654a
		miR161		miR172e		miR5782				miR6428				miR6033
		miR4403		miR5239		miR3449−3p				miR824				miR390a−3p
		miR5368		miR2670e		miR5227				miR5719				miR172a
		miR6146a		miR5671		miR6478				miR6300				miR172b−3p
				miR5215		miR529				miR403				miR168a−3p
				miR473a−5p		miR5656				miR415				miR157c
				miR395f		miR3515				miR5021				miR157a
				miR395b		miR845				miR3441−5p.1				miR157b
				miR395c		miR172a−3p				miR2911				miR6036
				miR4348		miR5720				miR5246				miR1531
				miR481d		miR2938				miR164c				miR6453
						miR2643a				miR6108f				miR5290
						miR166j−3p								miR2606a
						miR844−5p								miR867
						miR861−5p								miR1507−5p
						miR6035								miR2667
						miR162a								miR5208d
						miR162b								miR167a−3p
						miR847−5p								miR393a
						miR2916								miR393b
						miR2089−3p
						miR2592ap
						miR5672
						miR5643a
						miR400−3p
						miR5248
						miR7127a
						miR1522
						miR4387a
						miR420
						miR6031
						miR6117
						miR5265
						miR6432
						miR1310
						miR5236a
						miR783
						miR156b−3p
						miR851−3p
						miR828
						miR5303a
						miR829.1
						miR775
						miR5642b
						miR5642a
						miR5026
						miR2936
						miR161.2
						miR156i
						miR161.1
						miR4221
						miR6150
						miR3437−5p
						miR158a
						miR5658
						miR6477
						miR6451
						miR3440b−3p
						miR3520−5p
						miR5029
						miR5721
						miR831−5p
						miR838−5p
						miR2600b
						miR390a
						miR390b
						miR5218
						miR774b−5p
						miR948
						miR5139
						miR6474
						miR4249
						miR5741a
						miR5662
						miR414
						miR5260
						miR1511
						miR2199
						miR3476−5p
						miR159b
						miR156g
						miR6443
