# Supplementary material for: Small RNA Sequencing Reveals Differential miRNA Expression in the Early Development of Broccoli (Brassica oleracea var. italica) Pollen
Source: Front Plant Sci. 2017 Mar 24;8:404. doi: 10.3389/fpls.2017.00404 (PMC5364186; doi:10.3389/fpls.2017.00404)
Supplement: Supplementary file 9 [file Table9.XLSX]

## Sheet: Sheet1
Small RNA sequencing reveals differential miRNA expression in the early development of broccoli (Brassica oleracea var. italica) pollen Hui Li2, Chuan Jin1, Yu Wang1, Mei Wu1, Lihong, Li1, Qingli Zhang1, Chengbin Chen1, Wenqin Song1, Chunguo Wang1** 1College of Life Sciences, Nankai University, Tianjin 300071, China; 2College of Horticulture and Landscape, Tianjin Agricultural University, Tianjin…
Supplementary Table S9 Differential expression levels of known miRNAs by pairwise comparison analysis in three developmental phases of broccoli pollen.
miRNAs	Normalized expression level		Fold-change(log2 Uninucleate microspores/Binucleate pollen grains)	corrected p-value	sig-lable
	Uninucleate microspores	Binucleate pollen grains
miR6483	0.4957	1.26	1.34588	0.00887008	**
miR5767	0.4461	1.12	1.32806	0.0148333	*
miR472	1.0409	2.5666	1.30203	0.000235816	**
miR5636	2.9741	6.3465	1.09351	4.07901e-07	**
miR5665	4.3125	9.1931	1.09203	1.08322e-09	**
miR841b-3p	1.6358	3.3599	1.03842	0.000427727	**
miR391-3p	0.5453	1.12	1.03838	0.0448721	*
miR862b	3.222	0.9333	-0.787544	1.5639e-07	**
miR156h	5380.91	2634.69	-1.03021	0	**
miR6427-5p	1.0409	0.4667	-1.15726	0.0332078	*
miR2111b-5p	5.4526	2.3333	-1.22457	2.42995e-07	**
miR2111a-5p	5.4526	2.2866	-1.25374	1.44517e-07	**
miR172b-5p	2.3793	0.98	-1.27968	0.000438535	**
miR2111c	30.6336	11.6197	-1.39854	3.91209e-42	**
miR2111a-3p	22.2565	8.3998	-1.4058	2.68067e-31	**
miR397b	3.1724	1.12	-1.50208	4.35594e-06	**
miR827a	41.4892	12.1797	-1.76826	8.42575e-79	**
miR3954	6.9397	1.82	-1.93093	3.85934e-16	**
miR5716	4.2134	0.7933	-2.40905	3.29186e-13	**
Notes:** indicated the significantly differential expression level with corrected p value < 0.01; * indicated the significantly differential expression level with corrected p value < 0.05.
miRNAs	Normalized expression level		Fold-change(log2 Binucleate pollen grains/Trinucleate pollen grains)	corrected p-value	sig-lable
	Binucleate pollens	Trinucleate pollen grains
miR3445-3p.2	3.3707	1.273	1.40482	7.09e-06	**
miR164b	167.394	66.5753	1.33019	1.27e-204	**
miR827a	41.4892	16.691	1.31367	3.74e-51	**
miR1445	3.7177	1.5088	1.30101	8.6e-06	**
miR164a	270.647	116.129	1.22068	2.14e-288	**
miR6108f	1.7349	0.7544	1.20145	0.00450432	**
miR3434-3p	6.1961	2.7347	1.17998	9.79e-08	**
miR172c	41.8858	18.7655	1.15838	1.18e-42	**
miR172d	41.8362	18.7655	1.15667	1.65e-42	**
miR2911	19520	8931.5	1.12798	0	**
miR164c	35.3427	17.1153	1.04613	5.45e-31	**
miR862b	3.222	1.6031	1.00709	0.000746348	**
miR400	0.5948	1.2259	-1.04336	0.0351599	*
miR4379	1.9828	4.102	-1.04879	8.84e-05	**
miR159a	48.8254	101.277	-1.05261	6.75e-86	**
miR854	95.222	201.235	-1.07951	9.15e-176	**
miR169c	2.8254	6.1294	-1.11729	4.33e-07	**
miR169b	2.8254	6.2237	-1.13932	2.3e-07	**
miR319c	1.0905	2.4518	-1.16885	0.000984587	**
miR5214	7.5841	17.1625	-1.17821	9.16e-19	**
miR858b	2.6272	6.6481	-1.33942	1.27e-09	**
miR858a	2.0323	6.1766	-1.6037	2.24e-11	**
miR6485	2.2306	7.874	-1.81966	1.42e-16	**
miR5767	0.4461	1.7445	-1.96737	5.14e-05	**
miR3948	0.1983	1.273	-2.68248	3.51e-05	**
miR6034	4.7586	30.7887	-2.69379	6.48e-97	**
Notes:** indicated the significantly differential expression level with corrected p value < 0.01; * indicated the significantly differential expression level with corrected p value < 0.05.
miRNAs	Normalized expression level		Fold-change(log2Uninucleate microspores/Trinucleate pollen grains)	corrected p-value	sig-lable
	Trinucleate pollen grains	Uninucleate microspores
miR1516a-3p	1.1787	2.9866	1.34131	3.66309e-05	**
miR156h	6833.63	2634.69	-1.37502	0	**
miR164a	116.129	240.701	1.05151	8.90246e-208	**
miR164c	17.1153	38.6858	1.17652	1.63772e-41	**
miR165a	981.136	2366.55	1.27026	0	**
miR165a-3p	902.255	2172.8	1.26795	0	**
miR165b	894.287	2150.91	1.26614	0	**
miR169b	6.2237	1.9133	-1.70171	9.54872e-13	**
miR169c	6.1294	1.96	-1.64489	4.73889e-12	**
miR171a	33.2405	67.4785	1.02149	6.25105e-57	**
miR172c	18.7655	73.6384	1.97238	3.03947e-163	**
miR172d	18.7655	73.6384	1.97238	3.03947e-163	**
miR319a	3.0647	6.6732	1.12263	7.22986e-08	**
miR319b	2.9233	5.9265	1.01958	2.71852e-06	**
miR3434-3p	2.7347	11.7131	2.09867	1.52091e-29	**
miR391	44.1792	140.93	1.67354	3.64163e-248	**
miR391-3p	0.4243	1.12	1.40034	0.00985987	**
miR393b-3p	1.6502	0.28	-2.55914	2.41746e-06	**
miR3954	7.4496	1.82	-2.03322	1.15802e-18	**
miR4250	1.0844	2.2399	1.04654	0.00338759	**
miR4384	0.6601	1.6333	1.30703	0.00292889	**
miR472	0.6601	2.5666	1.9591	5.35579e-07	**
miR5230	22.679	10.7331	-1.07929	5.22211e-22	**
miR5665	2.9233	9.1931	1.65295	1.93673e-17	**
miR5716	5.8937	0.7933	-2.89324	5.36419e-22	**
miR6028	1.0844	0.5133	-1.07902	0.0380443	*
miR6034	30.7887	5.9732	-2.36583	5.86727e-87	**
miR6108f	0.7544	2.0066	1.41135	0.000457238	**
miR6421-3p	12.2589	39.9924	1.7059	1.05805e-73	**
miR6459-3p	3.4891	9.2398	1.40501	4.08143e-14	**
miR6484	1.0373	0.3733	-1.47443	0.00983293	**
miR824-3p	0.8015	2.9399	1.87499	1.82242e-07	**
miR858a	6.1766	2.6599	-1.21544	3.32924e-08	**
miR858b	6.6481	3.2199	-1.04593	3.79075e-07	**
miR159c	1.7917	3.9666	1.14657	2.50609e-05	**
Notes:** indicated the significantly differential expression level with corrected p value < 0.01; * indicated the significantly differential expression level with corrected p value < 0.05.
