# Supplementary material for: Small RNA Sequencing Reveals Differential miRNA Expression in the Early Development of Broccoli (Brassica oleracea var. italica) Pollen
Source: Front Plant Sci. 2017 Mar 24;8:404. doi: 10.3389/fpls.2017.00404 (PMC5364186; doi:10.3389/fpls.2017.00404)
Supplement: Supplementary file 10 [file Table10.XLSX]

## Sheet: Sheet1
Small RNA sequencing reveals differential miRNA expression in the early development of broccoli (Brassica oleracea var. italica) pollen Hui Li2, Chuan Jin1, Yu Wang1, Mei Wu1, Lihong, Li1, Qingli Zhang1, Chengbin Chen1, Wenqin Song1, Chunguo Wang1** 1College of Life Sciences, Nankai University, Tianjin 300071, China; 2College of Horticulture and Landscape, Tianjin Agricultural University, Tianjin…
Supplementary Table S10 Predicted targets of known miRNAs in early developmental stages of broccoli pollen.
miRNAs	Target number	ID of putative targets in transcriptome data	Annotation of target sequences	Sequences of the targets(5'-3')
miR1445	1
		Locus_111701	Unknown	ATAATTTTACAAATTTCAGCAAAATATTTGCTTCTTTTCTCTATGCCTTCCTTAGGCCTTTCTTTGTCTTCTGTCTTTTTTATTTGGGATTTTTGCATTTTTGTCTAATTTTTATTAGAGTCTATTATCTAAGTCTGCAAGGGAATTTTCTAATCTATTTAGTTTGATATTTATTGTTTCTAATTCTTTTTCTCGATTATTATTACTTATTCTTGTTGCACTCGTGCTTGGTTCAATAAATTTTTCATTCGAGTTTCTTG
miR1511	2
		Locus_122225	Unknown	CTACAAGTGGTATCAGAGCCGTGTTTACGGTTTAAGGAGTTTTCAGATCTGAGGTGATCCGGGTTATCACTCATATATCTAATCAGTTTAAGGAATCTCTTACTGATTAGCTCTGTGTTAGGATCACCCGTAATAGATCTGAACACCTGTGTGGGATTTCTTGTTGGGTTTCTAGATCTACTGGTTTTCTTGGATTTATCTGGTATTCTGGTTGTGAGATCTACGGGTATTTTGTTATTTGCTGTGGGATTATGTGTCTGTGTGATTTCAGGTTCTGATCAAGCTTGGAGTTACTAGTCATGGAGCCTACAAAAGGGAGGTTTGAGGTGGAAAAATTCGATGGAGACGGGGATTTTGCTTTATGGAAGCATAAGGTGTTGGCTCAGTTCGAGATTCTTG…
		Locus_148153	Unknown	AACAAATTGGTATCAGAGCCGTCGATTCCGGAGACCCATGTCGACAAAAGTTGAAATCGATGAAGTGCAGGAACGTCTGCAACATGGCGTGAGGAGGACCGTTGGTTGCGGAGCAACAACTGGAAAGGGACAGAGTGAAGTTCCCGAGGCCAGATATGGTTGTCCGAGAGCGGTGGAGCAGATCCTCATACCAGGAGCAGATGGAGAAGCGCTTGATCGAAATCGCTTTGGCGAGTGGTACCTCCATGGAGGAGATAGAAGAGATACAAGCTATGACGAACTATGACAGGCCAGTGAGGACGCTGGAGGAGGAAAGGAGGGCTCGGCTGGAAATGCTGGAAGAGTGCCGTCAAATGCTTGATCGATGGGATGA
miR1531	1
		Locus_143293	Ulp1 protease family protein [Brassica oleracea]	GGTCCACTTCCACGGTCTCCGCTCATACATGACTTTAATGATGTTCTCCGCGGGCAGGTCCTCAACCTCAGAGTCCCATTTTGGCCACATTTCACTAATGTCCTTCTCAACAAAGTTGATCACGCGGGTCTGCAGTAAATAGAAGAATCGAGTTAGATATTTGAAAAAAAATACTAAATAGACGACTTAATTATAAGTCGTCTGGAAAGTCTTCCATCTGGACGACTTATTAGACGACTTATTA
miR156a	17
		Locus_11993	SPL5 (SQUAMOSA PROMOTER BINDING PROTEIN-LIKE 5); DNA binding / transcription factor [Arabidopsis thaliana]	GAGGAGGAGGAAGATATCTGGTGACAGTTACGGAGAAGGGTCAGGCCGGAGAGGGGTTAGCTTGACACAGACTCAAGAAAGAAACACGATAGACATGAAACTTCCTATGACTAACTCACCATTTAAGCGACCACAGATCAGATAAAACAACATCAACACACCCAACCGCTCTCTCTCTTCTGTCATC
		Locus_28171	Brassica oleracea var. oleracea squamosa promoter-binding-like protein 9	AGAACGTTGGATACAAGAGTAATGAGACGGCCAGTGGCAGCACCATCATGGCAGATCAATCCAATGGACGTGTTTAGTCAAGGATCAGTAAGTGGAGGAGGAGGGATAAGCTTCTCTCATCTCCAGAGATTATGGACACTAAACCAGAGAGCTACAAGGGTATTGGCGGTGAATCAAACTGTGCTCTCTCTCTTCTGTCAAACCCACATCAGCCACATGACAACAACAACAGCAACAACACATGGAGAACTT
		Locus_29335	unnamed protein product [Thellungiella halophila]	ATAAAGCCTACACAGACGGAGAGCGGCTTTACTCTGAGCTTCCAGAGAGGTAATGGCTCTGAGCAGCAGCTGTTTGCTAGTAGCAACCACTCTTACTCTGCTTATCAAACCTCAGGCGGGTTCTCAGCAGGGAAGCCTAAGTTTCAACTTCATGGCCAAGGTGTGGGTGAGTACTCGGGAGTCCTCCATGAATCACGAGAATTCCACCGTGCTCTCTCTCTTCTGTCAACGTCTTCTG
		Locus_36176	Brassica oleracea var. oleracea squamosa promoter-binding-like protein 13A	CCAACTACATCTGTTGTGAGTCCGAGCTGGGGAAACGGTCTTGTAAGCGTAGCTATGCCCAATGGTTCAAGTTACGGGCAGAACCAGAGCTATGCTGGCTCCTGTCCTGCAAGGACAGGCATTACGTTCCCGATATCTTCTTCTCCAAACAGCAGAGGGAAACAGTTCCCTTTCTTGCAAGAAGAAGAAGACAGCTCGAGAATGACGAGTTGCATCCATGACTCTGATTGCGCTCTCTCTCTTCTGTCACATC
		Locus_40703	Brassica napus squamosa promoter-binding-like protein 10; transcript variant X2	GATAGAAAGCGGCTTTACTCTGAACTTCCAGAGAGGTCGTGGCCCTGAGGAGCACTTGTATGCTGGTAGCAGCCGCTCCTTCTCTACGTTTCAAACCTCTGGAGGGTTCTCTGCAGGGAGGTCCAACTCTCAACTTCCTGGCAAAGGTGTAGGTGAATACTCAGGAGGCCTCCATGAGTCGCAAGACATCTACAGTGTTCTCTCTCTTCTGTCAACGTCT
		Locus_47845	F4N2.13 [Arabidopsis thaliana]	AGTGCAGCAGGTTTCACTTCCTCTCGGAGTTTGATGATGGGAAGAGAAGTTGCAGAAGACGATTAGCTGGTCACAACGAGCGAAGAAGAAAGCCTTCTTTCTATTTCTTACCCGAGTCGTTTCCTGGTAGCTTCTTGTACAGAGTAATGGATGAGCACGACCACCGTGCAAGTAGACTCGTGAGTTTCAAAGATGAACCTAAGCCAGCGATGGAAGCTTCTGGTGTATCTTATATTTGGGACTTACAAGAGGCGGTGCCACGCTCTACTTGTGCTCTCTCTCTTCTGTCAGCTCAGTCCCA
		Locus_77370	Brassica napus squamosa promoter-binding-like protein 13A ; lyrata hypothetical protein	CCAACTACATCTGTTGCGAGCCCGAGCTGGGGAAATGGTCTTGTGAGCGTAGCTATGGCCAACGGTTCGAGTAACGGGCAGAACCAGGGAGTTTCTGGTTCCTCTCCTGCAAAGACAGGCATAATGTTCCCAATATCTTCTTCTTCAAGCAGCAGAAGGAAACTATTACCCTCCTTGCAAGAACAAGAGAGCTCAAGAACAGCACCGTTGTGTGAGAGAATGACGAGTTGCATCCATGACTCTGATTGTGCTCTCTCTCTTCTGTCATC
		Locus_82306	Brassica napus squamosa promoter-binding-like protein 10; transcript variant X2	GATAGAAAGCGGCTTTACTCTGAACTTCCAGAGAGGCCATGGCCGCCCTGATGAGCAGGTGGTTGCTGGTAGCAGCCGCTCTTTCTCTCCGTATCAAACCTCTAGCGGGTTCCAACTTCCCAGCAAAGGTGTAGGAGAATACTCAGGAGGCCTCTATGAAACGCAAGATTTCTACAGTGCTCTCTCTCTTCTGTCA
		Locus_83852	Brassica napus squamosa promoter-binding-like protein 3	GGTTTCATGAGCTAAGTGAGTTTGATGACACCAAGAGGAGTTGCAGGAGACGGTTAGCTGGACACAATGGAGAAGGAGGAAAAGCACAAATGAATAAAACCTGTCTGAATGTTAATGAAACAGGCTTTGCTTGCTCTCTTCTGTCAAGTCTCTTTTTAAGCTCCTTGTAATCTTATGTGTCTCTCTCTGTTTCTCAATA
		Locus_86101	Unknown	CAACTCATCTCATTCGTTGGACATAATGGTCCGCGCCTCACTGGTATCCCTCTCAACGCCACAGTAGCGGATATCTGGAGAGATGGAGGTTGGAGTATTCAATCGGCAAGGTCAAGAGAAATGGAGGAACTACTCATCTACCTTACTACGATAGCTCTAACAAACGCGCCGAGTACTGCTCGCTGGATAAACAATGGAAAGACCCAGAGATCCTTCTCTAGCTCCTATGTCTATCACTCCTTGTTGGCGCATACTCCTAAAGTCCCTTGGTATCCACTCATTTGGATCAAAAAAGGTATTCCGAAGCATAAGACTCTTGCCTGGTTAATGCTTCTTAATCGGAGCCCGACCAGAGACCGTTTACTTTCTTGGGGCCTCCAAACTGATCCTCTATGCCTC…
		Locus_102136	Brassica napus squamosa promoter-binding-like protein 3	GGTTTCATGAGCTAAGTGAGTTTGATGACACCAAGAGGAGTTGCAGGAGACGGTTAGCTGGACACAATGGAGAAGGCGCAAAAGCGCAAGTGAAGGTGAAGGTGAAAGGTCTCAAGATCATATTGGCTCTCAAGGTTACTGAAGAAATAAGCTTTGCTTGCTCTCTTCTGTCAGTCTCTTTGT
		Locus_104680	Brassica napus squamosa promoter-binding-like protein 2; transcript variant X2	ATGGGAAGCAACATATGGATTTTGTATGGAACAGATTTGCTCTTATCCATACAAGGAGTGAGGAAAAATTTCTATGGCCAAATCCAAAACCTATACCATCTAGAGGGTTAATACAGCAATCTGCAAAGACTAGAGCTGAGTTGCTCAGTAAAGAAAAGGTGACAATCTCTTCAAGCATGGGTGCTTCTCAAGATCTTGATGGTGCTCTCTCTCTTCTGTCAAATTCAACA
		Locus_114264	Brassica oleracea var. oleracea squamosa promoter-binding-like protein 15	ACTAGGTGGTCAACCACAAGAGGTTCTGCACCATGGGAAAGCCATCAGCTGATGAATGTTTTCCCATATGGAAACTCGAGCTTTACTAATAGCACAGACTCCAGCTGTGCTCTCTCTCTTCTGTCAAACT
		Locus_127351	Brassica napus squamosa promoter-binding-like protein 10; transcript variant X1	GTGGCGCTGAGGAGCAGCAGGTGTTTGCTAGTAGCAACCTCTCTTTCTCTGCGTATCAAACCTCAGCAGGGAAGTCCAACTTTCAACTTCCTAGCAAAGGTGTAGGAGAATACTCAGGAGGCCTCTATGAAACGCAAGATTTCTACAGTGCTCTCTCTCTTCTGTCAACGTCT
		Locus_133238	Brassica oleracea var. oleracea squamosa promoter-binding-like protein 10; transcript variant X3	CAGGAGGCCTCCATGAGTCGCAAGACATCTACAGTGTTCTCTCTCTTCTGTCAACGTCTTCGGATTCGCATGGGACCAAACACAATCCCACGGTCTAACCACAGCCAACAACACATGGTACTTTCCCTACTCATTTCATATGAGTAAGGAATGCAAACTCACTCCATTATGTGTAACGTTCATTTGCT
		Locus_136642	Brassica napus squamosa promoter-binding-like protein 15	CAACGTGGTCAACCGCAAGATCTGTGATGGGACGGTCCGCACCGTGGGATAGCCATCAACTGATGAACGTTTTGTCACAGGGAAGTTCAAGGTTTAGTATAACATACCCAGAGATGGTGAACAATAATAGCACAGACTCAAGCTGTGCTCTCTCTCTTCTGTCAAACT
		Locus_139994	Brassica napus squamosa promoter-binding-like protein 4; transcript variant X2	GAGGCGGAGGAAGAGCTCTGGTGAGAGTTTTGGAGAAGGGTCTGGTGGTCGAAGAGGAGTAACTGGTCAGGTGATGCAAAATCAAGAAAGATCAAAGGTAGAGATGACACTTCCTATGTCAAACACATCATTCAAGCGACCACAGATTAAATAGAGAAGCTGTCTGCTCTCTCTCTTCTGTCAT
miR157a	14
		Locus_11993	SPL5 (SQUAMOSA PROMOTER BINDING PROTEIN-LIKE 5); DNA binding / transcription factor [Arabidopsis thaliana]	GAGGAGGAGGAAGATATCTGGTGACAGTTACGGAGAAGGGTCAGGCCGGAGAGGGGTTAGCTTGACACAGACTCAAGAAAGAAACACGATAGACATGAAACTTCCTATGACTAACTCACCATTTAAGCGACCACAGATCAGATAAAACAACATCAACACACCCAACCGCTCTCTCTCTTCTGTCATC
		Locus_28171	Brassica oleracea var. oleracea squamosa promoter-binding-like protein 9	AGAACGTTGGATACAAGAGTAATGAGACGGCCAGTGGCAGCACCATCATGGCAGATCAATCCAATGGACGTGTTTAGTCAAGGATCAGTAAGTGGAGGAGGAGGGATAAGCTTCTCTCATCTCCAGAGATTATGGACACTAAACCAGAGAGCTACAAGGGTATTGGCGGTGAATCAAACTGTGCTCTCTCTCTTCTGTCAAACCCACATCAGCCACATGACAACAACAACAGCAACAACACATGGAGAACTT
		Locus_29335	Unknown	CGGGTTCTCAGCAGGGAAGCCTAAGTTTCAACTTCATGGCCAAGGTGTGGGTGAGTACTCGGGAGTCCTCCATGAATCACGAGAATTCCACCGTGCTCTCTCTCTTCTGTCAACGTCTTCTG
		Locus_36176	Brassica oleracea var. oleracea squamosa promoter-binding-like protein 13A; transcript variant X2	TCCAACTACATCTGTTGTGAGTCCGAGCTGGGGAAACGGTCTTGTAAGCGTAGCTATGCCCAATGGTTCAAGTTACGGGCAGAACCAGAGCTATGCTGGCTCCTGTCCTGCAAGGACAGGCATTACGTTCCCGATATCTTCTTCTCCAAACAGCAGAGGGAAACAGTTCCCTTTCTTGCAAGAAGAAGAAGACAGCTCGAGAATGACGAGTTGCATCCATGACTCTGATTGCGCTCTCTCTCTTCTGTCACATC
		Locus_40703	Brassica napus squamosa promoter-binding-like protein 10; transcript variant X2	AGATAGAAAGCGGCTTTACTCTGAACTTCCAGAGAGGTCGTGGCCCTGAGGAGCACTTGTATGCTGGTAGCAGCCGCTCCTTCTCTACGTTTCAAACCTCTGGAGGGTTCTCTGCAGGGAGGTCCAACTCTCAACTTCCTGGCAAAGGTGTAGGTGAATACTCAGGAGGCCTCCATGAGTCGCAAGACATCTACAGTGTTCTCTCTCTTCTGTCAACGTCTTGGATTC
		Locus_47845	Brassica oleracea var. oleracea squamosa promoter-binding-like protein 6; transcript variant X3	CAGTGCAGCAGGTTTCACTTCCTCTCGGAGTTTGATGATGGGAAGAGAAGTTGCAGAAGACGATTAGCTGGTCACAACGAGCGAAGAAGAAAGCCTTCTTTCTATTTCTTACCCGAGTCGTTTCCTGGTAGCTTCTTGTACAGAGTAATGGATGAGCACGACCACCGTGCAAGTAGACTCGTGAGTTTCAAAGATGAACCTAAGCCAGCGATGGAAGCTTCTGGTGTATCTTATATTTGGGACTTACAAGAGGCGGTGCCACGCTCTACTTGTGCTCTCTCTCTTCTGTCAGCTCAGTCCCA
		Locus_58688	Unknown	GATCCCACCATTGCATACATTAAACTTCCAACGGCTGACGCGTATGGAATCACGTTCATGAAACTTGCTTCCACGTGCTCTTCTTCTTGTGTCAAACTTGTAAGCTTGAATTGTGGTCCGATAGGAGTAACCACAGCTTTGCTCTCTGCCATGTTAAAAGTTTCCAGCACCTGCTGTAGATACTTCCCTTGTGATAGTTTTAGAGTTTCTTTCTTCCTGTCTCTAATAATATCCATTCC
		Locus_77370	Brassica napus squamosa promoter-binding-like protein 13A	CCAACTACATCTGTTGCGAGCCCGAGCTGGGGAAATGGTCTTGTGAGCGTAGCTATGGCCAACGGTTCGAGTAACGGGCAGAACCAGGGAGTTTCTGGTTCCTCTCCTGCAAAGACAGGCATAATGTTCCCAATATCTTCTTCTTCAAGCAGCAGAAGGAAACTATTACCCTCCTTGCAAGAACAAGAGAGCTCAAGAACAGCACCGTTGTGTGAGAGAATGACGAGTTGCATCCATGACTCTGATTGTGCTCTCTCTCTTCTGTCATC
		Locus_104680	Brassica napus squamosa promoter-binding-like protein 2 ; transcript variant X2	ATGGGAAGCAACATATGGATTTTGTATGGAACAGATTTGCTCTTATCCATACAAGGAGTGAGGAAAAATTTCTATGGCCAAATCCAAAACCTATACCATCTAGAGGGTTAATACAGCAATCTGCAAAGACTAGAGCTGAGTTGCTCAGTAAAGAAAAGGTGACAATCTCTTCAAGCATGGGTGCTTCTCAAGATCTTGATGGTGCTCTCTCTCTTCTGTCAAATTCAACA
		Locus_114264	Brassica oleracea var. oleracea squamosa promoter-binding-like protein 15	CTAGGTGGTCAACCACAAGAGGTTCTGCACCATGGGAAAGCCATCAGCTGATGAATGTTTTCCCATATGGAAACTCGAGCTTTACTAATAGCACAGACTCCAGCTGTGCTCTCTCTCTTCTGTCAAACT
		Locus_127351	Brassica napus squamosa promoter-binding-like protein 10 ; transcript variant X1	GTGGCGCTGAGGAGCAGCAGGTGTTTGCTAGTAGCAACCTCTCTTTCTCTGCGTATCAAACCTCAGCAGGGAAGTCCAACTTTCAACTTCCTAGCAAAGGTGTAGGAGAATACTCAGGAGGCCTCTATGAAACGCAAGATTTCTACAGTGCTCTCTCTCTTCTGTCAACGTCT
		Locus_133238	Brassica oleracea var. oleracea squamosa promoter-binding-like protein 10; transcript variant X3	TCAGGAGGCCTCCATGAGTCGCAAGACATCTACAGTGTTCTCTCTCTTCTGTCAACGTCTTCGGATTCGCATGGGACCAAACACAATCCCACGGTCTAACCACAGCCAACAACACATGGTACTTTCCCTACTCATTTCATATGAGTAAGGAATGCAAACTCACTCCATTATGTGTAACGTTCATTTGCT
		Locus_136642	Brassica napus squamosa promoter-binding-like protein 15	ACAACGTGGTCAACCGCAAGATCTGTGATGGGACGGTCCGCACCGTGGGATAGCCATCAACTGATGAACGTTTTGTCACAGGGAAGTTCAAGGTTTAGTATAACATACCCAGAGATGGTGAACAATAATAGCACAGACTCAAGCTGTGCTCTCTCTCTTCTGTCAAACT
		Locus_139994	Brassica napus squamosa promoter-binding-like protein 4 ; transcript variant X2	GAGGCGGAGGAAGAGCTCTGGTGAGAGTTTTGGAGAAGGGTCTGGTGGTCGAAGAGGAGTAACTGGTCAGGTGATGCAAAATCAAGAAAGATCAAAGGTAGAGATGACACTTCCTATGTCAAACACATCATTCAAGCGACCACAGATTAAATAGAGAAGCTGTCTGCTCTCTCTCTTCTGTCAT
miR158a	4
		Locus_30279	Unknown	TTTTTTTCTTTTAACTTATTCGGTTGATTACTCTCAGAATAATTCTTCATTATAGTACAAAAGATAAAGAGAACAATTTGTTGGTCTTTGAAAGATAATAAGTATTATGAGAATTATTTGCTGTAACAATAGAATATAGAAAAGTTCGGTCGGTCATGTTCGAGCCGGACAGAACAGTACTTCGTAGTTGTACTTTTGCTTATCTCAGTAGAAATCGTGGTCAGAAAATCCTGATCTGCAAAAAAGAAAAAGAAGAGAGACGACTAGAGAATATACGGTTCAATTAAAGTCGAAAACAAGATCAGCAGTCAGATGTTAACATCGGGGAAAAACAATAGATAACTGATGGACGAACACAAGGTCGTACCATCAACAAGATCTCTACGACGTCATCACGGT…
		Locus_136267	Brassica napus pentatricopeptide repeat-containing protein At1g64100-like	TGGAAAGGCCCGATGTCGTGATTTCTCTCCATAGGAAGATGGAAATGCGGCGGATTCCGTGTAATATCTACAGCTTCACCATTCTGATAAAGTGTTTCTGCAGTTGCTCTAAGCTGCCCTTTGCTCTGTCTACGTTTGGTAAGATCACCAAGCTTGGGTTTCATCCGAGTCTCGTTACCTTCAGCA
		Locus_153078	Brassica oleracea var. oleracea transcription factor DIVARICATA	CACAAATAAACAATAAATATCTCGAAAAGAAAAATAAGAGGAGCTATCTTTTTAGTATATGCACGCGAATCAACAAAAACAAAAAGAGTAAAAAATTATTAAGATTATTATTAACTCTTAACCTCTCCGAGATCTGCACCTTGTCTACATTTGGAGATACGCAT
		Locus_114643		GATACTATGAAGCTTACTTAGCCAAAGCTGATGAGAGGATTGGTCTTCAGATAAGAGTCTTTGATGAGAAGTCTGGTGTCTCTCCTCAAGTCACTAAACAAATCTTGTCATGTGTTCAAATCGAGGAAATGCTGCCTAAACTAAGCAAACCAGGAGAACAACACAAGCAGCCCTCGGAAGAGTTTAAACTCAAAGCTGTATTGGTCACTTCTTTAACAACAGGATACTATGAGATCTTGAAGACAATGTATTGGGAGAATCCAACTGTGACAAGAGATGTGATTGGAATACACCAGCCAAGTCATGAAGGACATCAACAAACAGAGAAGCTGATGCATAACAGGAAAGCTTGGGCAGAGATGTACTTACTCAGCTTAACCGATAAGTTGGTTATCAGTG…
miR160a	2
		Locus_32100	Brassica oleracea var. oleracea auxin response factor 16	AACTCTCCTTGGCGGCTTCTACAGGTGGCTTGGGATGAGCCTGACCTACTCCAAAACGTGAAGCGGGTTAACCCGTGGTTAGTTGAACTGGTATCCAACGTACACCCCATCCCACTCACGTCGTTTTCGCCCCCGAGGAAGAAGATGAGGCTTCCTCAGCATCCGGATTACAACAACTTAATCAACTCAATCCCAGTACCTTCTTTCCCAAGCAACCCTCTCATAAGATCAAACCCGTTAAGCTCTGTTCTGGACAACGTTCCCGTGGGTTTACAGGGAGCCAGGCATAATGCTCATCAGTACTACGGGTTATCATCTTCTGATCTCCACCATTACTACTTAAACAGACCTCCTCCTCCTCCGCAACCATAACTC
		Locus_35355	Brassica napus aluminum-activated malate transporter 9-like	CAGGCACCTGAAGAAAGGAGACAAGTTTTCCGACAAGAGCTTCAGAGAGTTGGCGTAGAAGGAGCCAGGCTCTTAAGAGAGCTCGGCGAAAAGGTGAAGAAGATGGAGAAGCTAGGACCAGACGACATGCTCTTCGAAGTCCACTTAGCTGCCGAAGAACTACAACACAAGATCGACAAGAAGTCTTACCTTCTCGTCAACTCCGAACGCTGGGAGATCGGAAACCGATCACGGTCAGAGCCTCAAGAGCTACTCTCCATGGAAGATTTAGATCCACCAGAGAACCTCAAGTCTCCCATCTACGCCTTCAAGTCCCAAAGCGAGGCGGTTCTTGAGATACCAAAGAGCTGGGGAGAGAAGAATCACCGCGAGCCGTTGAATCACAGGCCTACTTTCTCG…
miR161	1
		Locus_111926	Brassica napus pentatricopeptide repeat-containing protein At1g64580-like; transcript variant X4	TCCTTGCTCAACGGGTTCAAGGGGGTCTCAGACGCAATGTCGTTCTTGAATCGAATAGAGGGGATGGGATACAAACCGAACGTTGTCATCTACAACACTCTCATCGATTCTCATTGCAAAGGCGGTCGTGTGAGTGATGCACTCCAAGTGTTCGACGTAATGAAGGGGAAAGGGGTTGCGCCGAGTGTTGTTACCTACAATGCTATGATAAGGGGTCTTTGTAAGTCGGGGAGATGGAGTGAAGCTGATGGGTTGCTTAGCGATATGGTGGAGAAGAGAATCCAGCCGAATGTGGTTACTTTCAGTGTGTTGATCGACGCGTGTGTGAAGGAAGGGAATGTCTTGGAGGCTAAGGAGTTGTACAAGGAGATGATCAGTAGGTCTGTAGTTCCTGATATT…
miR162a	1
		Locus_128987	Unknown	AGCTTCCAACAGTAACAAGAACTAGTGGCATGGCTTCAACTGAGGAATATAATCCCTGCAAATCGAATCACTACAAAATAGGATAGAAACTAAGATTAAGATGCCAAAAACAAGCGCTTAAAATCATCTGAAGTAAAGATGAAGTACAAATGTGTTATGGAAGTATTCATCACTTTATGAAACCAAGAGGTTACACGAAACATAACAACAACGTCTTTAAGAACAGAACATACAAGATGAATCATAATTCATACAAAAAAAATCCGATTATTTTTTTAAATAATCAACCTCCAGATCCACTGGATAGCATTGACTTAAAGCAAAGGGAATATCAGTCAACTATGATGAACATATGTATACTCGATTAACAAACAAACAAAAGTACTAGGAAACCAATTT…
miR163	1
		Locus_35723	Brassica napus ATP-dependent zinc metalloprotease FtsH-like; transcript variant X3	TTCCAACCCTTATACGTTCTGATCATCTCATCCCCTCCGCCGCCGCCGCTTTTCTTGTCTCCTCCGCCGTCTGTGACGAATATCCACTTCAGCTCGACGTCTTGGTACACGTCGTTGACGATTTCTCCGTCGCTGAGGTACAAGTTGACGTGTTTGTCTTTGTGGCCTTTGCTGATTCT
miR164a	4
		Locus_24955	Brassica napus protein CUP-SHAPED COTYLEDON 2-like	ATCTCCACAAACTACCGTGAGCAACCAAGCTCTCCTTCCTCCGTCTCACTTCCTCCTCTCCTTGACCCCACCACAACCCTCGGCTACACCGACAGCAGCTGGTCCTACGACAGCCGTAGCACCAACACACCGGTCATAACCACCGCAATAACCGAGCACGTGTCCTGTTTCTCCA
		Locus_99378	Brassica oleracea var. oleracea protein CUP-SHAPED COTYLEDON 1-like	AGAGCTCCTAAAGGTGAGAAAAGCTGTTGGGTCATGCATGAGTATCGCCTCGATGGAAAGTTCTCTTACCATTACATCACTTCCTCCGCTAAGGATGAATGGGTTCTCTCTAAAGTCTGTCTGAAAAGCAGTGTTGTCAGTAGAGAGACCAAACTGATCTCTTCTTCCGGCGGTGTCAACTGCTCCTCCTCCTCCGCCTCCGCTGGATCTTTAATTGCTCCGATGATCGACGCCTATGCGACGGAGCACGTGTCCTGTTTCTCCAATACCTCTGCAGTTCATGCTGACGCGAGCTTTCCTCCTACTTACCTTCCCGCTCCTCTTCCACCGTCTCTGCCACGTCAGCCTCGCCGCTTCGGTGATGACGTGGCGTTTGGTCAGTTTATGGATGTGGGAGCT…
		Locus_124158	Brassica oleracea var. oleracea reticulon-like protein B11	ATTGTAACCAGCTCTCTCGAACAGAAACCAAAGCGCAGTAGAAGAAACTAGCAAAATGACTGCACCTGTCCTGTTTCTCCACAGCAGCAGATCAGCAACTGAGCCACCACCAAGAGATCTGTG
		Locus_127240	Brassica oleracea var. oleracea NAC domain-containing protein 21/22	CTCTTCCTCCACTGATGGATACTTACATCAACTTTGACCAAGAACCCTCTTCTTACCTCGGTGATGATCAGCACTTCATCACCAGTGAGCAAGTGCCCTGCTTCTCCAATTTGTCACAGAACCAAACCCTAACCAACCCAGTCTCTGAATTCAAGACTCCTTGCAAGAACAACCCTATCCCCTTGTTCACTAGTGGTTCAGCCCCCGCCACCCTCCCAGGGCTAGACTCGTTCTGTTCTTCAGATCAGATGGTTCTCAGAGCTCTGCTGAGCCAGCTCACTAAGATCGATGGAAGCATCGGGGCTAAAGAATCACAAAGTTATGGGGAAG
miR165a	2
		Locus_68591	Brassica napus homeobox-leucine zipper protein ATHB-8-like; transcript variant X2	AGAACCGCAGGTGTAGAGAGAAGCAACGTAAAGAGGCGTCGCGGCTTCAAGCTGTAAACCGGAAGCTAACGGCGATGAACAAGCTTTTAATGGAAGAGAATGACCGGTTGCAAAAGCAAGTGTCTCACTTGGTTTATGAAAACAGCTATTTTCGCCAACACCCTCAAAACCAAGGGAACTTGGCGACTGCGGATACGAGCTGTGAGTCGGTTGTGACAAGTGGTCAGCACCACTTGACCCCTCAACATCAGCCTCGTGATGCTAGCCCTGCTGGATTATTGTCCATTGCGGATGAAACTTTAACAGAGTTCATTTCTAAGGCCACTGGAACCGCTGTAGAGTGGGTCCAAATGCCTGGGATGAAGCCTGGTCCGGATTCCATTGGAATC
		Locus_88098	Brassica napus homeobox-leucine zipper protein ATHB-9	CAACGAGATGCTAACAACCCAGCTGGTCTTCTCTCGATTGCGGAGGAGACCTTGGCGGAGTTCCTTTGCAAGGCTACAGGAACTGCTGTCGACTGGGTTCAGATGATTGGGATGAAGCCTGGTCCGGATTCG
miR166a	2
		Locus_68591	Brassica napus homeobox-leucine zipper protein ATHB-8-like; transcript variant X2	AGAACCGCAGGTGTAGAGAGAAGCAACGTAAAGAGGCGTCGCGGCTTCAAGCTGTAAACCGGAAGCTAACGGCGATGAACAAGCTTTTAATGGAAGAGAATGACCGGTTGCAAAAGCAAGTGTCTCACTTGGTTTATGAAAACAGCTATTTTCGCCAACACCCTCAAAACCAAGGGAACTTGGCGACTGCGGATACGAGCTGTGAGTCGGTTGTGACAAGTGGTCAGCACCACTTGACCCCTCAACATCAGCCTCGTGATGCTAGCCCTGCTGGATTATTGTCCATTGCGGATGAAACTTTAACAGAGTTCATTTCTAAGGCCACTGGAACCGCTGTAGAGTGGGTCCAAATGCCTGGGATGAAGCCTGGTCCGGATTCCATTGGAATC
		Locus_88098	Brassica napus homeobox-leucine zipper protein ATHB-9 (LOC106367270)	CAACGAGATGCTAACAACCCAGCTGGTCTTCTCTCGATTGCGGAGGAGACCTTGGCGGAGTTCCTTTGCAAGGCTACAGGAACTGCTGTCGACTGGGTTCAGATGATTGGGATGAAGCCTGGTCCGGATTCG
miR166j	2
		Locus_68591	Brassica napus homeobox-leucine zipper protein ATHB-8-like; transcript variant X2	AGAACCGCAGGTGTAGAGAGAAGCAACGTAAAGAGGCGTCGCGGCTTCAAGCTGTAAACCGGAAGCTAACGGCGATGAACAAGCTTTTAATGGAAGAGAATGACCGGTTGCAAAAGCAAGTGTCTCACTTGGTTTATGAAAACAGCTATTTTCGCCAACACCCTCAAAACCAAGGGAACTTGGCGACTGCGGATACGAGCTGTGAGTCGGTTGTGACAAGTGGTCAGCACCACTTGACCCCTCAACATCAGCCTCGTGATGCTAGCCCTGCTGGATTATTGTCCATTGCGGATGAAACTTTAACAGAGTTCATTTCTAAGGCCACTGGAACCGCTGTAGAGTGGGTCCAAATGCCTGGGATGAAGCCTGGTCCGGATTCCATTGGAATC
		Locus_88098	Brassica napus homeobox-leucine zipper protein ATHB-9	CAACGAGATGCTAACAACCCAGCTGGTCTTCTCTCGATTGCGGAGGAGACCTTGGCGGAGTTCCTTTGCAAGGCTACAGGAACTGCTGTCGACTGGGTTCAGATGATTGGGATGAAGCCTGGTCCGGATTCG
miR167a	3
		Locus_16274	Brassica napus auxin response factor 8-like; transcript variant X2	TCCCACAATTCTGATTTGATGCTTCAACAGCAGCAGCAGCACCATCTCATGCATGCTCAAACTCAGATTATGTGTGAGAATCTTCCTCAGCGACAAGAAGTTAGTAAGCAGCAACCAGCTGGTGGTGGTGGGCAGCAATCGGTGGACCAAAATGCATATCTTAATGCTCTTAAAATGCAAAACGGTCAACTTCAACAGTGGCAGCAGCACTCTGATATGCATTCTCCTTCTTCCTTCATGAAAGCTGATTTTACTGACAAATTTGCAACGACAGCTACTCCGATTCAACAAAACTCTGCCTCTCCGGGGTCTGGACATGGCAGCAATCTTTTGAACTTCTCTATAACCGGTCAGTCTGCACTGCCTGAGCAGTTGATAGGAGAGGGTTGGTCTCCAAAA…
		Locus_17666	Brassica napus auxin response factor 6; transcript variant X2	TACAAGTCAGGGTCTTTTGGACGATCATTAGATATAACGAAGTTTAGCAGCTACCACGAGCTGCGAAGCGAGCTTGCTCGCATGTTTGGCCTTGAAGGCCAGTTAGAAGACCCTGTGAGATCAGGCTGGCAGCTTGT
		Locus_54131	Brassica napus probable UDP-N-acetylglucosamine--peptide N-acetylglucosaminyltransferase SPINDLY;transcript variant X1	CTGTGCGCCTCATATAGTTTGTCATCGAGTCCTTCATTTATGTAGTTCATGGCAAGCAATCGATTCTGGCCAGCATTGCGAGAATCTTGATCTATCTTAAGGCATTCCTCATAAGCATCAATAGCCGCCGTTATATTTCCAGCGTCTCTGTAAAGAACACCTAAGTTGTTAAAAGCTTCTGCATAAGTGGGATTAGCAAGGATTGCCTTTTCGATCATGCTGGCAGCAGCATCCATTTTCCCCTGGACTGTGTAGACAACACCGAGGTTATTAAGCGACTGTGCAAAATTTGGTTTGATTGACAGAGCCATCTGATAACACTCCACGGCTTTATCAAGGTTGTCACGGTCTTTGTAAAGTACTCCCAAATTGTTGCAAGCCTCAGCACAATGTGGATTG…
miR168a	2
		Locus_126835	Arabidopsis thaliana pyridoxine/pyridoxamine 5'-phosphate oxidase 2	ATTGATCCGAAACTGCTCCCAAGTATCCGAGAAATACCAACACATCTTAACAAAAAACAACCACCAGTGTCAAATCAAAGTGTGATTAAGATAAACTTGTTCGTTTACGTGTAGTGTGTCCTAAGTTCGTTTACATGTCGCGACCTGCGCCTTGCGACTAAAATTATG
		Locus_127979	Brassica rapa microRNA MIR168b	AAATTCCAAAGTTTAATATCACTGAGTTTCACGATAAAGATTTTAACTTTTAGCCTAGAAAGAAAAAACAGAGATTGAAGTAGAAATGAAACCATAACAGTAGGCATAAAAACAAAGAATATGAAAGAGGATAAGAGTATATATTTCTTCCAGATCCGTTTGGGTTTCTGCTGGTTTTCACTTTCACCATCAAGGCTCCGATTCAGTTGATGCAAGGCGGGATCCAATCCCTGCTCACAAACCAATAAGGAAAATCCACGTGGCTGTGTCAGCGAATTAGTCCCGACCTGCACCAAGCGAATCCGAGCCCGGCGGTGACTCTATCATAACCTCTCTGTCTCTACAAATCTGAAAGCAGAAGAAAGAGAAGGAAGCAGAACATTAGGTTTTGTAAATGGC…
miR169i	6
		Locus_1788	Brassica napus 16 kDa phloem protein 2-like;transcript variant X1	AAACCGCTCATTGGGATTACTTTATAAGTATTTTATGTGGCAGGCGCAGAGTCATCTTTGGCTCAGCGTTTTACACTTTCTTCGATACTGAAATTAAATACAACGAGATTCATTCACCACAACACACAAATGACATTCAATATGTGTTCAGAGTTTTTTTTGTTGAAATTAAGAAATGCTTAATGTGTTCACACTAAATGTATAAACGAGCAATCTAAAGGAGAAATCAATCAAACTGGCTATGCTTCCATCCACCAAACTCTTCTCCATCCATTCCTCTGTCTTGCATAACAGAGTAAGAAAGGA
		Locus_15617	Unknown	AAGTCTGTAGCTCGGCGGAGGCGGCGAGTCGTCTATGGCTCCGGCCAATCACGGGTTCCGTTGCTTCTTCTTTGATTCCTCAAGTCACGGCATCCCAGCTAGCTCTCGGGTTTTGTCTTCGCGATGTCAGCTCTCCGAGCGTTCGATGCTTGCTCTCATTAGGAAGTTTGTCGCTTGTCTTCGAGAGCTTCCGGATGGGTTTTGAAGCGGGCAGTCCTCTGGTTCTCAGAGGTTGAGCAAGGCGGGTTCTCGGTCCTTCTTGTGGTGGACTGGTCTCGAAGACAGCTTGCGCTGAAGCTCATCATCCCAGCGTTAGGGTCTTAGTCATTTGGATGCTCTAGTGGATGTGTTTC
		Locus_36508	Brassica oleracea var. oleracea nuclear transcription factor Y subunit A-2-like; transcript variant X5	CTTTCTAAGTTCTCCGGTTCATCGTCTTGGGGGCATGGTAATGCCTACCAAGTGGACTGCATCAGTGGCAGCTATGGATAATGGCTGCTGCTATTTCAAAACCTGATATTTTACCTTTGTTTCTCAGTCAACTGGAGATAGAGAGGATAGAACTCTTTGTCTTGGAAAAGGAGAATGAGTTTTTTCTTTTTATTCTTGCATTTGACTGTGGACAGGCAAATCATCTTTGGCTCATTCTCTACT
		Locus_38917	Brassica napus nuclear transcription factor Y subunit A-10-like; transcript variant X1	ATCATCAGGCGACGCCAGTCTCGTGCTAAGGCTGTCCTCAAGAACAAAATTAGCAGCTGCCGCAAGCAGCCATATATGCATCACTCGCGCCATCTCCATGCTATGCGTCGTCCTAGAGGATCCGGCGGGCGTTTCTTGAACACCAAGAAAGCAGATGCTGATTTACAATCTAAGCCAAGCAATCCTCAGAGTTCAGAAGTCTTTCATCCCAAAAACAGGACCATGACCTCATCGATGGAAACATACGGACCAAATGTCTCAAGTTCAGATGTTACAAGTATGAATCACTTTCTAAGTTCGTCGGTTCATTCTATTGGTGGTAATATGGTCATGCCTAGCAAGTGGATTGCAGAAGCAATGGATATTGGCTGCTGCAAACTCAAAACCTGATAAGCAAAC…
		Locus_64821	Brassica napus nuclear transcription factor Y subunit A-2-like	CTTTTTAAGCTCTTCGGTTCATCCCCTTGGCGGCATGGTAATGCCTAGCAAGTGGATCACAGCAGCAGCAATGGATAATGGCTGCTGCAGTTTCAAAACCTGATATTTTGACCAGAGTTCATCAGTCAGACCGAGAGAGAGAGAACTCTTTTGTCTTGATAAAGGACAGTTTGAGTTTTTTTCTTGTTTCTTGGTTCCATCTGACTATGAACTGGCAACTCATCTTTGGCTCA
		Locus_73421	Brassica oleracea var. oleracea nucleolar GTP-binding protein 1-like	TTGTTAAGCATAGCAAAGGTATTGAGAGCGATGCCAGTTGTTGATTTGGAAATGCCAACTCTTTGCCTTGTTGGAGCACCAAACGTTGGCAAGTCATCTTTGGTGCGCATTCTTTCAACAGGGAA
miR171a	1
		Locus_117366	Brassica napus scarecrow-like protein 27	CAGTCATCATCGAGCAGCTGTTCAACGCGGCGGAGCTAATCGGGAACAATAACAACAACGGCGACCACACCGCTCTCGCGCAAGGGATATTGGCGCGGCTCAATCACCATCTCAGCTACAGCAACAACAACAACAA
miR172a	4
		Locus_12973	Brassica napus AP2-like ethylene-responsive transcription factor TOE2	CACCCATGGAAAGAACACCAAAGGAAGGTTTTATGCCAAGGTCTCCCCAAAGCTTCCCTGCCAGGACATGGCAACCGCAAGATCAGCCCAGTGGTGGAACGGCCACAACAGCTACAGCAACGCCACTGCTATCAAATGCAGCATCATCAGGATTCTCACCCTCAGCTACACCCCCACCTTCTTCCTCCTCC
		Locus_39039	Brassica oleracea var. oleracea polyadenylate-binding protein 4	GTACCAAACTCAGCAAACAGCTCACGCAACTTCTCATCCGTCACAGTATCATCAAGATTCTTAACATACAGATTCAACCCATCGAAACTGTTTCCCGTCTCCCTCGCGCCTTGTTCATACCTCCTGCTCAACTCAAGCTCCCTCTCAGACTTCTTCTGGGCTCTACCTACATACCACTCCTTATCAAACTT
		Locus_44047	Unknown	ATCTATTTCTTGTGTGTGTGTGAATCTGATACAGGCTCTCGGAGGATCCGTGGGGAAAGTTCATCAGTCGTTTTTTGTAGGTGCAGCACCATCAAGATTCACATGGAAATTGAAAAACCCCTAATCTTATTAATTAGGGTTTTGATATGTATATATGAGAATCTTGATGATGCTGCATC
		Locus_58256	Brassica oleracea var. oleracea AP2-like ethylene-responsive transcription factor TOE2;transcript variant X3	CACCCATGGAAAGAACACCAGAGAAAGGTTTTATGTCGCCTCCTCCTCAAAGCTTCCTAACCAGGACATTGCAAGCGCAAGATCAGTTCAGTGGTGTAACCGCCACAACAGCTATTGCATCGCCACTGTACTCAAATGCAGCATCATCAGGATTCTCACCCTCAGCTACACCCCCACCTTCTTCCTCCTCCACT
miR1863	2
		Locus_50291	Unknown	TCTCTTTTAGTTTCTTTGTCATTCAATAAAGCTCTATGAGCTATTAGTTTTCAAGAAGTTTCTTAGAGCACAAAACTATTTTTATCTTCAAATGTCTACATGGTATCAGAGCTGCAGTCGATCTGTGGACTCAAAAAAAAAAAAATCTTGTCATCTGTTTGACGGAAGAATGA
		Locus_101032	Unknown	TGGTCTTTGTCATAGAAATGTTAAGGATACAGAATATCCTCATAATCATTCTCTCAATAACTCTCGTATACACTTAAGGGAGCTTCTGTATTTAGCTAACCCTAGCTCTCCTCCCTTGTACGATATAAATATTCTTGTAACATCTTCAGTGAATAATAAGAAAGATATCTCTTCTACATGGTATCAGAGCTTAAATCGATACCCTAAAAACCTGTTTGGCG
miR1885b	1
		Locus_52724	Brassica napus non-specific lipid transfer protein GPI-anchored 1-like	CGCAGATCCACCGTTGGGACTCAACATCGAGCCTTGAATCGACCTTGTAGCAACCACCTGAGCCATTTTAGTTTCCGCGGAGAAGAAGTTGCGAAAGAATGAGAGTGGGAGAGAAAGATCCAAAGTGTTTGTTTTCGTGATACAACAAGCCAAGTCAGGAGGACAAACTTTGAAGGATCTTGGTGTTCAAGAAGCTAAACTAATTCAACTTCCGACTTCTTGTCAGCTCCACAACGCTAGCATCTCCAACTGTCCAAAACTTCTCGGGATTTCG
miR2111c	1
		Locus_17477	Unknown	AGGAGGGTGAAGGTGAACCTCAGGATGGAGATTGCCGCCGCACGAGTTTCTGGCGAGGACGAGGATGGCGTCGTTCTCGGTGCACGAAGGAGTTGGAAGGACATTGAAGGGAAGAGATCTGAGTAGGGTCAGAAATGCAATTTTTGAGAAGATTGGGTTCCAGGATTAATATTTCGAAAGTTTTTTCCGGAGGTCCCTTTATTTTTGGTTTACTTTAATCGTTTCCTCTTGGTTTTTAAGTAACCGTATGAGAGAGAGAGAGAGCATAT
miR2199	1	Locus_73192	Brassica oleracea var. oleracea agamous-like MADS-box protein AGL16	AGTCACCTGACGACTCGTCGAGTTATCGATCCTCTTAATCGCGATCTTTCCCCTTCCCATTTTCTCACCGCTTCTTCAAAGAATCTAACTGGAGAAAAACAGATCGCGCTAGATCTGCTCGAGAAGAAAATCAATGTGGGTTTTGTGATCGAAATTCGAAATAGAAAGAAAGAGACAGAGCAGAGAGCTGAGAAGAGCCCACAAAAGGAA
miR2586b	4
		Locus_57961	Brassica napus auxin-responsive protein IAA9-like; transcript variant X2	AGAACATCCAAAGCTTTACGTTATGCCCCCTGAATATATAGCTGTCAAATGGTCCGTCCATGGTCCAAATGGACATGACCAGTTGGACCATTTCAGTTTTGGGCACTAATGGGTGGTCCATATTGGACAATGGTCCAAACAAATGTCCAAGACCAATAGAGACCATGTCCAAATGGGCATGCCCATAGACATCCAATAATATTTATAATTATTTTTCAATTATTAGTCTAGATTTTATTTCTAAAATTTTGAAATTA
		Locus_63024	Unknown	TTTCAATTTCAGCATTTTTAAAAGATAACAAGTGAAGAATGGGCATTGCACTCAATCAGTCTAAACGTCCAGCACCAATATAGATCGGAAGAAAAGATTCTCTATTGCGGTGCCAATAACACCAACTGAATCAAACTGAAAGATAAAGAGATACTTTATTGTCTTCGATGTGCCGTTCTGAAATTTAATTGTTCCACATGAACACTTGTCTCTTGAAACAGTCTCCGGTTTAATCATCGAACTCTCATTGATCTTCCAGGAGTTGTGAGGTGCAAGAGAGAAGTTGAGATACTTCCTCTGGAGTTGCTG
		Locus_122114	Unknown	AGCTTTAATCGATGACCAGATCCGATCTATTCAAGCTAACTTCCATAAGATCAAAAAGGAGAAAGATAAGCAAAGAAACGATGACGTAGTAGGACACAAAGCAAGGAACTACCAATACCAACAGAGACCAAGGTCGGGCGTGAAGGCGGTGTTCGTTG
		Locus_132424	Brassica oleracea var. oleracea 3-oxoacyl-[acyl-carrier-protein] synthase, mitochondrial	CTGGAATCCATACTTCATGCTAACGTGACCCGATGCCATGTTTACTAATATCTTTGGGATGAAAAAGGGACTAAGCCGCCGCAGCCTCTTTTCACAAATCATCTGCGCTGCCTCTACAATGTCACTTATACTTCCGATTCCACCGCCAATAGAGACTCCTGTTCTTTCTTTTTCCTCCTCTTCGGTTGGTAACCACTCTGCATCTCTCAAGGCTTCATCAGCAGCACATAAAGCATATCCAATGAACTTCGCAATTGCCTTGGAGTTTAACCAAAGACCCTCATCAAATTCACCTGGGTTTGATCCATAAGGCACAAAGGCGGCGACTTTAGAGGAAAGCTGATCAAAAGTATACAACTTTGTCTCTTCATCAAACGAACTCATCTTGAGATCATCAGG…
miR2643a	2
		Locus_29728	Brassica napus vacuolar protein sorting-associated protein 53 A-likeU	ACCTCCATCTCAACTTTTGACTTGTGCAATTATCTTCTTGGTTATCCCTTTTATATGTGTTTCGTTCATTGTCTAATGCAATTTGCTATAAGCTCAAAACTTCCGTGGAATGAGGCGGCACGTTTGTTTCCTTGTTAGGTGTAAATCAGCGATTCATAGTGCATCTTAGTTTCTAAATCATAATAAACACTTTTGTGGCG
		Locus_114065	Brassica oleracea var. oleracea shaggy-related protein kinase zeta-like	ACACGACTAGCGACAGACCAGTTTCTAATCTCTAAATCACAGAGACCCAAGCTAAACACTTGTTACTTGATCTCTGTAGCCGACAAGAACAAACCTCTTGTTCTAGCTTTTTCTCTCTTAATGCTTAACCTAAAACTCTCTTAGATTATCTCATTAAGTAGACACGAAAAAGACAATATTATATTTCCTAAAATCTTGCAAACTAGAAGATCTTCTTTGCTTCACGTCCAAGCAATATCTTCTATTTCCATAAGTTTGTGACACGTCATCA
miR2663	2
		Locus_56100	Brassica oleracea var. oleracea disease resistance protein TAO1-likeUX4	ATATTGTCTATGAAGCAGCAAAAGACAAGCTTTAAATCTGAAGAATAAAGGAAGAGGGCTCGGATACAAATTGACAGTTAGTAAACCCTCTCTTGCTCGGTGATCAAAGTCTGCAGGCAGTTCTCCACCAGGTAAGAGCGCAAACTTGTAATCCGATTCCTCGATGAGTTCTCTCGCTGCTTCGCTCAGCTTGAAACAATTAGCAAAGCTGAGACATCTTTCTGGATTGGTAAAGAAGCCATCTATACTCTCCAGCGACTCACAGTTAGATGCATCAAGGGTTGAGACGAAATGCGGAATGTGGGGCAATGAACCAAGATTCTTGCACCCTTTGAGGTTTATAC
		Locus_57321	Unknown	ATCGCAATCACTGTTCACTCAATCTCCACCATTCCGTATTTTATATATATCGATTAGTGCACCTTCTCTTCCTCTCTGATTAAAATACAGAGCCTCCAAATTTATTTGATCGTTACAAATGCCAG
miR2667	6
		Locus_6988	Brassica napus glycine-rich protein A3-like; transcript variant X2	ACTTACCATGACCATATCCACCGTGACCAACGTGGCCATACCCTGCGTGCCCTGCATGACCGTAAGGGTTGTGTGCTGCATGACCAACGTGGTGAGTTCCATAGGCTGCTGCGGCTGCACCAGCTGCACCAGCGATCATACCTCCGAGTCCACCACTAGAGTGTCCTGAGTGGTGAGGAGCAGGATAGCCTGCAGGAGGATAGCCACCGTGACCCGGAGCAGGAGGATAGCCACCAGGTCCAGGAGGGTAAGCACCGGGTGGGTAACCAGCAGGTGGATATCCCCCAGCTGGAGGATACCCTTGTTGTGGAGGGTATCCAGCGGGTGGGTAATGATGTCCACCTCT
		Locus_20614	Brassica napus brefeldin A-inhibited guanine nucleotide-exchange protein 2-like	GATTGGAAACAGCAATAATCAGCTATACTTTTGGTTTCCCTTACTAGCAGGCTTGTCAGAGCTTAGTTTTGATCCAAGACCAGAAATCAGGAAAAGTGCTTTACAGATTCTGTTCGATACCTTACGCAACCACGGTCACTTGTTTTCTCTGCCACTATGGGAAAAAGTATTCGAATCGGTGTTGTTTCCTATATTTGACTACGTACGGCATGGTATTGATCCAACTGGCGGAGACGAGTCTCCAGATCAAGGAAACTATGGTGAAGTGGACGAGCTAGACCATGATGCTTGGCTATACGAGACCTGCACATTAGCACTACAGCTCGTAGTGGATCTCTTTGTCAAATTCTACACTACAGTCAATCCACTACTAAAGAAAGTACTAATGCTTCTTGTGAG…
		Locus_51533	Brassica napus histone-lysine N-methyltransferase 2C-like	GGGCTCAACATAGAGATTTATTTGATTGGAGCTCTTGGGCTTGCCCCTCTTGCCGAACCTGTGAGGGATGTGGAACTTCAGGGGATCCAAAGAAGTTGATGTTCTGCAAAAGATGTGATGATGCCTATCATTGTGATTGCCAACAGCCTCGACACAAGACTGTTAGTTCTGGACCCTATCTGTGTCCTAAACACACCAAATGTTACAGCTGTGGGTCTAAAGTCCCTGGGAATGGCCAGAGCTTACGGTGGTTTTTGGGGTATACTTGTTGTGATGCTTGTGGAAGGCTGTTTGTTAAGGGAAACTATTGTCCTGTATGTTTGAAGGTTTACAGGGACTCGGAAGCAACACCAATGGTGTGTTGTGACTATTGCCAGCGCTGGGTCCATTGCTTGTGTG…
		Locus_73976	Brassica napus serine/threonine-protein phosphatase 5; transcript variant X3	AAGCTCTCAGACATCAGAGCCATTGACCGATTCTGTGAGCCACCAGAGGAAGGATTGATGTGTGAGCTGTTGTGGAGTGATCCTCAACCACTCCCTGGAAGAGGCCCAAGCAAGAGAGGGGTTGGTTTGTCGTTTGGTGGTGATGTAACGAAGAGGTTTTTGGAAGACAACAATCTAGATTTGGTGGTAA
		Locus_104937	Unknown	GGCAGATGGTTCCTCTGAGTCATATTTTCAGACAACTGAGTACTTTGGTAATGAGACAACTTACCATGAGAAACCCTTGTTGCTTCCCCCTGCTTGGAAGACTGCAAGAAGGAGTAGCTCACGGGTTCCACGGTTGCATCGGTTATCATCATCGCTTGAAGCCGATGCTGAGGATCATTCTCCACCAGATCAGGGACGGAAACCACAGCTTAGGAAACT
		Locus_106093	Brassica oleracea var. oleracea calcium-transporting ATPase 4, plasma membrane-type	TCTCTCTCTCACTCTCACTCTCAGCAGCTGCTAAGAGTGAAGAATGTCGAATTTGCTAAGGGATTTTGAGGTGGAGGCGAAGAATCCGTCGCTGGAAGCGAGGCGGAGATGGAGGTCAGCAGTCTCCGTCGTGAAGAACCCCGCTCGTCGTTTCCGTAACATCCCCGACCTCGACAAGCGAGCTGAGAACGAGACTAAGAGGCACCAGATCCAGGAAAAGCTCCGAGTTGCTTTCTACGTACAAAAGGCAGCTCTTCAATTCATTGGTGCTGCTGGTAGGCCGGAATACAAGCTCACCGATGAGGTCAAGGAAGCTGGATTCTCTGTCGAACCAGATGAGCTTGCATCTATGGTTCGGAATCATGACACTAGGGGTCTAGCAAACAGTGGTGGAGTTGT…
miR2670e	1
		Locus_22144	Brassica napus serine/threonine-protein kinase BLUS1-like;transcript variant X4	ACATCCCTATGGATATGTCCATGGGCATGAAGATACACAAGAGCTCTCAGAGTCTCACGGAGTAAAGTAGCGATAACAGGTTCCTCAAATCCGTCTTGATAAGAAGACTTTATTATATGGAGACAGGATCCTGCAGCCATGTATGGCATCACAACCCATAGCTGGTGCCCAGCGGTAAATGAGCAATGAGCTTGTAACACGTTCGGATGGTTGATCAGACTCATTGTTTGCACCTCTCTCC
		Locus_102409	Brassica napus CDPK-related kinase 1-like	CCTCTCCGCATCTTCAAGAGACCTTTCCCTCCTCCTTCCCCTGCTAAGCACATACGCGCTTTCCTCGCGCGTCGCCACGGCTCCTCCGCCAAGCCCCCCAGCGAGGTCTCGATTCCCGAAGGGGAGGAGTTCGAGATCGGTCTTGATAAGAGCTTCGGGTTCTCGAAGCACTTCGCGTCGCATTACGAGATTGATGGGGAGGTGGGTCGGGGGCATTTTGGGTATACTTGCTCTGCTAAGGGTAAAAAGGGAAGCTTGAAGGGTCAAGAAGTTGCTGTT
miR2938	5
		Locus_599	Brassica oleracea var. oleracea structural maintenance of chromosomes protein 4	CAAATCTATAGAACAGAAAGCATTTGCAATCCAAGAGAAGTATAAAGAAACACAGAAGTTGATTGATGAACATAAAGACGTGCTGACTGAAGCAAAATCCAATTTTGAGAAGCTGAAAAAGTCTGTGGATGAGTTGAAGGCATCTAGGGTCGATGCAGAATTCAAAGTTCAAGATATGAAAAAGAAGTACAATGAATTAGAATTGAAAGAGAAGGGCTACAAGAAGAAACTCAACGACTTGCAGATTGCACTCACAAAGCATATGGAACAAATTCAGAAAGATCTTGTTGATCCGGATAAGCTTCAAGCAACATTGATGGATACTAATTTGAACGAAGCTTGTGATCTAAAAAGGGCTCTTGAAATGGCTACCTTACTGGAGGCTCAGCTGAAAGAGCT…
		Locus_27139	Brassica oleracea var. oleracea protein strawberry notch	AGCAGCAGCAGCAGCCTCAGCCCAGGCCTCCGGTTCCGGCGCACGGAATCGATCCGACGAAGATGCAGTTGCCCTGCGCTAACTGCCAGGCGATTCTCAATGTCCCCCACGGGCTCGCGAGGTTCTCTTGCCCTCAGTGCCACGTGGAGCTCGCGGTTGATGTCTCTAAGCTTAATCGATCTCTAACTGCTCCTCAATCTCAATCTGCTCCTCCCTCGGTTCCTCCTCCCGAAGAAGTCAACGAGGAAGCTATTGAAGTTGAGAGGGAAGAGGATGAAGGTGGAACTGCTGGAGAAACGTTTATGGATTATCGTCCACCAAAGCTTTCAATTGGACCTCCTCATCCTGATCCGATCGTGGAAACATCCTCTCTCTCTGCAGTGCAGCCCCCAGAGCCAA…
		Locus_27341	Brassica oleracea var. oleracea enolase-phosphatase E1-like; transcript variant X2	ACATCGGCATCAGCACCCTTCATAAATACTACTCTAGCCCGATTCTTCTCCTCGTCAACCTCAGTCTGTGAATCCCTTATTGGTCCAAAATGCCTGAACATTTTACTCAGACTCTTCTCAGAAGGTATTGCATCCGCTTCGGAAAAGTACATTATAAGCTCAGCTGGTGCATTCTCATCAAAGTCCGCCGGTTTGTCTGAAGCTGAAGGAAGAGGGTAACTGATCTGAGACTGTCTTCTTCTGTATGGACGACGAGTCCTTTTGACCTGAGCAGGTTTCAGCTCAACAGGCACAACTTGATAGTTTTCTTTTTCTGTAGCAGCTGGCGTTTGCTCTTCGCCACCGTTATGGATCAACCTGTCAGTCCAGTATGTGTCTCCCATTTCCTCAAACTCAAAT…
		Locus_60492	Capsella rubella hypothetical protein; Camelina sativa mitochondrial amidoxime reducing component 2-like	TTTCCGAAAATATTTCTGCTTCATTTCGAATATAAGACTAAAGTCTTGCGCTATTTTTCTGATTTTCAACTCCATCTTGAAGCCTTCTTGGAAGATTGGGAGCCAACAAAAGACTCATTTTTGG
		Locus_78405	Eutrema salsugineum hypothetical protein	TAGCATCGGCAACAACGGACGCTCTCTGTCCTGTGAGCTCTGGGAATCATCGAGACACACCAAAACTCACTTGCTTCCCAGAGCTTTTATCACAAGCGTCGATCCCTTCTCAGAGGAGGAGTTTTCAAAAAAGATGCAAGAGCTTTCT
miR319a	2
		Locus_152546	Unknown	TTTTCTTCTCTTTTTATCTCACATAGGATCTTTTTTACATAAATCCATATGGTGCCTCAAAGCAATCCATGGTCTAGGGTTTGTTTTGAAGATTGATTCTAGCACACACAGAAAAAGATCTGTGCATCAAGAATGAAAAACATGGGGCATATATATACGTTTTACTGTTTTATGCTCTATATGTCCATATACTTATATATATACATATATAGCTGTAGAAATGTTAATATGGTCAGGGATGCTGGGTTGGTGGGGGAAGGGAGCTTTCTTCGGTCCACTCATAGAATAATATGATTCAGTCGTGGACCTCCC
		Locus_153584	Brassica napus transcription factor MYB104-like	ATCAAGAATTTCTGGAACACGAGAGTTAAGAGACTGCAGCGACTTGGCTTACCAATTTACCCTGATGAAGTTCGTGAGCAAGCCATGAACGCCGCAGCTCAAAATGGTCACAACGCAGACTCATTGGACGGTCATCATAGTCAAGAGTCTTTGGAGCTTGACTGTCTCGAGATCCCTGAACTTAATTTCAAGCACTTACAACTCAATGGTGGCTCCTCCTTCTTACAGTCGATGCTTAGCAGTGTTCCCACGGGCAACCAGATGAGACAGAATCCGGGCTTGTTTCAGCCTAATATCTACAACGTGATTGCATCTCCTTACCACCAACCGCCTAACCGCAAACGCTTCAGAGAACCAGAAACCGCGTTTCCTTACACGGGTGGTTATGCTACAGACGAA…
miR3440b	2
		Locus_6277	Brassica oleracea var. oleracea bromodomain testis-specific protein; transcript variant X1,	CGACGCTCGAAGGGTTACGTTACGAGTCGAAAGTCGAAAGTGGAAAGTGGAAAGCTCGGTCTCGTCGAGTCTATTAAGTTTGTTTGGAGTCTCTCGTAGCTGTGTTGTTAGACGATGAAGCGTAAGGGAGGACATAAGAAAGGGAACAAGTCTAAAAAGTCCACTGAAGCAGAGACTTTGAATGAGTCAGTTGAAAACAGTGACTCTGAGCAAAGTTCGGCTGAGTGTGAGAAGAGTAAAAGGGAGGTTGATGCACCTGACAATTCACCTAGTGTAGATCCGGTTAAGTCTGTGGGGCGTGTTAAGGTTAAACTGAAGACCTCGAAAGCACCTGAACCTGATGTTCCCTTGACTAGTCCTCAAGCTGAGTCTGAGAAACCTGTTGAGAAAAAAGAGGAT…
		Locus_9879	Brassica oleracea var. oleracea E3 ubiquitin-protein ligase ORTHRUS 2-like;transcript variant X3	CTCCAGAGAGTGCCACGGATTGAGCTCCATAATTGGATTGTCCAGCAATCCCAGCAACGTGCGGGAAATGAGCTCCCCACTGCCTACACTCCAACCTATCCTCCCAGCTTTCTCCAACTAAGACACCTTGATTTCTGACAGGATCATTTTCGGCAGGAATAGGACCAAAGTGATCAGGCGGTATCGTCACATATATCCTGCCACTGGCGGCATTTGCCTTCCCGGTTTTCTTGGCGCGCTCGGTTGTAAATGCCTTATCTGGTCGGTCTTGGTTACTTATGAAATGAAAAACTTTGCCAGTACCCGCACCAGCACTCTTGGAAACCCTGGCCAGACGAATGGCAGACACGAGGGAGGAGTTAATCCTGGGATTGCTTGCCATTTTGGGAGGAATTGGGC…
miR3441	1
		Locus_25394	Brassica napus transcription factor TCP2-like; transcript variant X3	CTAAATCGGCTTGTAGTAGCAATTCGGACACGAGCAAGAACTCTTCCGGTCTGTCTCTTTCGAGATCGGAGCTAAGGGATAAAGCTAGGGAAAGAGCTAGAGAGAGAACCGCCAAAGAGACCAAGGAGAGAGACCACACTGGTTCCTTCACCGATCTGTTGAATTCCGGTTCGGATCCGGTTAACACTAACCG
miR3443	2
		Locus_5847	Brassica napus WEB family protein At5g16730, chloroplastic-like;transcript variant X2	AGCTCTCTAATTCTTTTTCGGTCTTTGACAGTTGTTCTTCTGATTCCTTAAGATCCTCCTTTTGTCTAGCAACTGTTGTCTCCAAGGCAACGATCTTCTCCTTGAGATGAGTCATTTCGGATTCTTTGTCGTGCAACTTATCGTTGCTTCCTTCGAGTTGTTTCATCACAGATCTCTCCAACTCGTTAGCTTCTTTTAACTGTTCCTCCAGCTCTTTGGCTTTGCTCTTCCACTCTTCAGATGAGCTCTGTGCAGAAGATTCTCCCGTCTTCGTAGCTTCGAGATCAGCATTAAGCTTCTCGATG
		Locus_53402	Brassica napus triacylglycerol lipase 1; transcript variant X2	CCGCGCCAAACGCGGGCTTCTCCTAGTATATATATACACACACGTTATCAAGTAGGAGACAGATAGCAGATGTCATGTGCCCAGCCTTGCAGTTAGTAGTTTTACCAAATACTGGACTTTTTCCTCGCCCTGAAGAATTGAATCATGTGCTTATACACATCTTCTTTCGCACTTGTGCTAAGCACAAAATCAATGTGACCATAATTCTCAAGATATAGCAACTCTGGTCTCGAAGGTAGCTCGGCGAGAGTACGTTCCACATCCGTCACGTCTGCT
miR3449	4
		Locus_4612	Unknown	GTTCTCTAGCAGAGACAGGGATAGAAGACATCTCTCTAAAACCAGATCTGCTTTCTCTCTCAAAGAACACATCTATAAAAGATAAGCTCTTTGGTGGCCGGCGGTTTTCTCCGCTTGCCGTCGGTCACCTCCCTCTCTTTTGCTGCCTTTCTTCTCTCGTCGCTCACCTCCCTCTCTTTTGCT
		Locus_34111	Unknown	CCTCAGCGCGTTTTAATAGCTTACCATCAAAGCTTGGTTTCTTGAATAAACCTTTCTCAGTTCCAGTTTTTGCATCTTTTCCTTCAGAGACTGACACCCCAAGATCTCGTTTCTTCTTAACGAAACTGGGCTCCTCGGTAGAGTCTTCACCTCCAGTCACTTTCTCTCTAGGTCTCTTAAAAACATCTGTATCTCTTCTACCATCAGAACTAACGCTCTGCTGCAAAATGTTTGTACTGCGTCCATTTGATACTGTAACAGATTTCTGTTTCTTTTGAGGCCTCTCATCCAATCCATTTGACTCTTTGCTATTTCTCTCTGGCATAGAGTTTTGTTTAGTCAATGGTTTCTTAGAGCCAGAAGCTTCACAACTGTTGCTATCTCTTTCTTCTGCAGGCA…
		Locus_52742	Unknown	AAACGAGCTCAACCTTTCTTCCCCACACCACAGACCACATCACGTCCCTCACGACGAGCTCGAACTACTCACAAAACACAAGCCGACCTCCACACTTTCTCTACCGTAAAAAAAAAGAGGAGAAGAGTAATGAGAAGAAGCTCGCCGACCTCAAGACAAGCTCAAGCCGACCTCACACCCTAAAATTCATCATCACCAATGACCAAGTTCACGACAAACAAAACCAGATTTGCTTTCTTTTTTT
		Locus_97283	Brassica oleracea var. oleracea glycylpeptide N-tetradecanoyltransferase 1-like	GCTGATGAAAGCCACAAGCTTCTTCGATACCTTGGCACGAACTCCAATATGCCAGCTCTGATAGTACCCAGGCGGACGCAGAGCCCAGCTCAGAAACTCCTTAGAGTAATTGAACCTGAACATATTCTCATCATCCTCGACATAGTTGTTCTTCAAAAGGTTGTAAACCTCAGAGCAAACGTAATCAGACTTCATATCACACGTGGTCCATTCATAAGCAGCGGGAAGGTTGTAAGGCTCCTGCTTGACCTCAGACAAGGGAGTCGCAGCCTCGATGGGACCTTCAGGTAGACTCGTGTCCCCAATGTCTTTGAACTGCCCAACGGGTTGAGTCTCCCAGAACTTGTGCGTTTTCTCCACTGACATGGAGTCCTGGAATCTTCGGACTATAGTTTCCAG…
miR3476	2
		Locus_60468	Brassica oleracea Contig A	TTCTCAGTGCTTTGACATCCCTCAGAACTGGTTCGACAATCACTATACTACAACATTTGTTTGGAGCCTTGAAATACTCCTAACATCAAATTGGCGCCGTTGCCAAGTTCTAGGTTGATTGTGACATTGGGATTTAGTCACTTGCTTGAGACTAAGTCATTTTAATTTTGTTTTGTTACTGATTCTTCTTCTTCACTTACCTTTCACTTTCAGGTGTATGAACTTGAGGAGCAGGGGTCCATCAAACCTAGTTCCAATAGTAGCAGACATCAGAGCTTTCGAGAGGGAGTGTGCTAGA
		Locus_140174	Brassica oleracea var. oleracea mannose-1-phosphate guanyltransferase alpha-like; transcript variant X2	CGAATATCCGGGCGGATACTGTCGATTAGATCTTCTCAAAGACTTCTCCTTTTATATAAAAAAACTCTCCGACGAGACACAGATCTTTCGTGCTTCCTATAGTGTGAGATCCAACACACCTGGTGCCATTCTGTTTGTGAGAATTCGAAGTCTTCTGTGTCTGTTATAGAGATGGGAAGCTCAACGGAGGAGAAAGTTGTGGCCGTGATCTTGGTCGGTGGTCCGACCAAAGGTACTCGATTCCG
miR390a	1
		Locus_116973	Brassica oleracea var. oleracea leucine-rich repeat receptor-like protein kinase PEPR1	TGCAGTAAGCTAGAGGTTCTGTATTTGCACGAGAACAAGTTGGTTGGTTCATTGCCTGAAAGTCTCAATCTTCTGGAGAATCTCACTGACCTCTTTGTTGCTAACAACAGCCTTAGTGGAACAGTTCGGTTTGGTTCAACCAAATGCAGGAAGCTGGTGACGTTGGACTTCTCATACAATCAATTCGAAGGCGGTGTCCCTCCTGAACTGGGCAATTGCAGTAGCCTTGACGCCTTAGTCATTATAAAATGCAACTTGTCAGGTACAATCCCTTCATCATTGGGTATGTTGAAGAATCTCACGGTTCTCAACCTTTCCGAGAATCGTCTCTCCGAAAGCATACCGGCGGAGATCGGAGACTGCAGCAGCTTGAGCACGTTGAAGCTCAACGATAACCAG…
miR391	2
		Locus_59508	Brassica napus RNA pseudouridine synthase 2, chloroplastic-like; transcript variant X1	GTATAAGGTAGTTGAAACACTCGCTGGAGGTGGCTCTGCGTTGGTTGAGTGGAGACTAGAAACTGGCCGTACTCATCAGATACGTGCGCATGCCAAGTACATGGGAGTTCCTCTACTGGGTGACGAAGTGTACGGTGGAACGAAAAGCATGGCGCTTTCTCTTCTGCAGAAAAGAGTCTCCCGGAGTGATCAAGAAGAGATCATAGAGCTGGTGTCAAGAATGGATAGGCCTTGTCTTCATGCCATAGTTCTCGGCTTTGAGCATCCGTGCACCGGGGAAATCATAAAGTTTTCATGTCCACCGCCTCCGGATCTTGCAGAGATAGTAGGCCTGCTTCGTAGAAGCGGCAGAGAAATGGTGGAATAATCTCTCGATTTTGGTTTATAAACTCATAGTCT…
		Locus_127601	Brassica napus calcium-transporting ATPase 8, plasma membrane-type-like; transcript variant X3	CTACTGTTCTATTCATCTACCCTCTTCCCGAGAAAAGTCGAGGTATTGAGAGTGGTTTCTCCTTTCTGGCGTTTTCTCTCCTGCGAATACGATGAGCAGTCCCTTCAAGCCATCGCCGGGAAGACGCCACGGAGGCGATTTGGAGTCCGGCAGAATCGAGAACGCCGACTCCGATAGCGACACCTTCTCCATCCCCGCGAAGAATGCTTCCGTCGAGCG
miR393a	1
		Locus_63627	Brassica oleracea var. oleracea transcription factor bHLH77-like; transcript variant X2	CTTTGATTGATCAATCATTCTTCTTCATTTCTACTTCCTTCCCTTCTCTGCATTCTCATTTCCTTTTCAACGCAAACAATACCCATAATTCGTTAAGCTCTTTGCTTACATTTTCCTGGAAAATTCAAATTCCTTTTTCCAAGTATAACTTCATAATCGCCTGTTACTCCAGTCTGAAGAAAAATCTCAACTTTCCCGGAAAATCTCTCAGTTTCCCGGAAAATCTTTCAATGTCAAAGCAGCTTTCTATCTGATTCAGAAGCTCATTAGTAATCTGGGTTATCTTCAGAAAGTCTGAAACCTCAGTCAATTGCGTGGAGATGGAGAAGCAAACCCTAAAGTACTTACCTTTGGGTCAGAGCGATCCCTTTGGCAAT
miR394a	3
		Locus_12258	Brassica oleracea var. oleracea F-box only protein 6-like	AACTTCTACGTGAGCAACCCTCTGACCAAGTCTTTCAGAGAGTTGCCAGCGAGGTCGTTCAAGGTGTGGTCTCGTGTCGCAGTAGGAATGACTCTTAACGGAAACTCCACCAGCGATGGCTACAAGGTCTTGTGGGTTGGATGCGAAGGAGAGTACGAAGTTTATGATTCCTCGAGCAACGTATGGACCAAACGAGGGACCATCCCGTCATACATAAAGCTCCCCGTACTGCTCAACTTCAAGTCGCAGCCGGTGGCTATCCAAAGCACGCTTTACTTCATGTTAACGGATCCGGAAGGGATATTGTCCTACGACATGGTCTCAGGGCAGTGGAAGCAGTACATCATACCGGGTCCACCGGACCTGAGCGATCACACGCTAGCGGAGTGCGGGGAGAGG…
		Locus_52727	Brassica oleracea var. oleracea probable methyltransferase PMT10	CCATAAGTGGATTCAACACCTTGCCAGTTATCTATGACCGTGGGCTTGTGGGGACTATGCATGACTGGTGTGAGCCATTTGACACATACCCAAGAACCTATGACTTAATACACGCTGCATTTCTCTTGTCTAATGAGAAGAAGAGGTGCAACATAACAAACATAATGGTGGAGATGGACAGGATGCTGAGACCAGGAGGAAGGGTTTACATAAGGGACTCACTGTCTTTGATGGACCAACTTCAACAAATAGCTACAGCCATTGGTTGGAGAGCTGGGGTTCATGATACTGGGGAAGGACCCCACGCAAGCGTTAGGATACTCATTTGCGATAAAGGGATTTGAGAAAGGATACAAAAATCCTTAATGGGATGATAAGTCTGCTCAAAGCAAACAGTAG…
		Locus_64491	Unknown	GTATAATCTTGAGTGCATAAAATCATGAGGAGTTTTACAAAGAAGCCCTAACAGATCTCTATTGGCAGTATGCCCACCTCCACTCACAAAACACATCGTCCATACACATATGTAAAGGAGGTGGACAGAATGCCAA
miR395a	2
		Locus_11276	Brassica napus E3 ubiquitin-protein ligase UPL1-like;transcript variant X2	CTGTTTTCCCACCCAGAAGAAATCCAAGAGGACGATGAGCTTTCTCGTGCTCTTGCAATGTCCCTTGGAAATTCTGAATCAGATACAAAGGAGAATGTTGTAGATGAAACTCGAGAACAGATTGAAGCAGAAATAGTCTCGCTGCCACCAGTTGAAGAGCTTATAACAACATGTACGAAGCTTCTGCAGATGAAAGAGCCCCTTGCTTTTCCCGTTAGAGACTTGCTTGTATTGATATGCTCAGAAAACAATGGAGAACACCGATCTGGTGTTATATCTTGCCTTCTTAGCCGGATTAAGGATTGTTGTCCTGTCTTCGATGACACAAAGAACAATCTGCTCTCTGCTCTGTTGCATGTTCTTGCTTTGATTCTACATGAAGACGCAGGTTCCCGCGAA…
		Locus_39209	Brassica napus ATP sulfurylase 1; chloroplastic-like	GAAGCACGAGGCGGCGGAGCTGCCCCGCGTGGAGCTCACGTCGATCGACGTGCAGTGGATGCACGTGCTGAGCGAAGGCTGGGCAAGTCCGCTCGGAGGCTTCATGAGAGAATCCGAGTTCCTCCAAACTCTTCATTTCAACTCGCTTCGTCTTGACGACGGATC
miR396b	6
		Locus_7908	Brassica oleracea var. oleracea CDT1-like protein a; chloroplastic	TGAACTTTGATTCTTATACAAAGGACAAGAAAGCTGTGGATGTGGCAGATATTGATCAAGTACCAGTGGAAGATGATGATGATGAAATCCTCAGCATACTTCCTGATAAACTTCGCCAATCGATTAAAGAACAAGAGAGGA
		Locus_44167	Unknown	TCGACTTTAAAAAAGAGTTTTTGTATTCCACTTCATCGTGTTGTTTAAGTCTTATCACAACTCGTACCAGTCTTGTAATATATGGACACATTAGTATTAAAGAAAAACGTGGTAAACTAACCATCGTATTTTTATTATGCACCCAAAGCTATCTGAAGGTTTCGACAATTTGCTCCACCAAGCAAAATACTTGCAGCTTCAAACAGACGAGCAAATGAGATCTGATCCTTCTTCGAGCATTTTCAGTAGTAAAAAGACTTGGATTTACTAACTGCAGTGTCCTTGCAAAGAATAGAGCGAACTTCCACAATAGATCTCGGAGGTTCCATGTCTTGCTCTCTTAACGAATTGCCTAGCAGCTGCTGCATCTGTGCTGCAAATGTATCGTCCAATATAGAG…
		Locus_46982	Brassica oleracea var. oleracea pentatricopeptide repeat-containing protein At1g11710, mitochondrial	TACAGTGAAGAGGGAAGGTTTGGGATACGTTGAGAATGTCAACACTTTTAACCTCGTTATATACTCGTTTTGTAAAGAGCGTAAGTTGCTCGAAGCGTTGTCAGTGTTCTACAGGATGTTGAAACGTGGGGTCTGGCCTAATGTCGTTAGCTTTAACATGATGATTGATGGAGCTTGTAAGGTTGGAGATATGGAGTTCGCGTTGGAGCTCTTAGGGAAGATGAGAGTTATGTCTGAAGGGTTTGTCTCGCCTAATGATGTTACGTATAATACAGTTGTCAACGGGTTTTGTAAGATTGGGAGGTTGGATTTGGCGGAGAGGATCCGTGGTGAAATGGTTAAGTCAGGTGTTGAGTGTAATGAGAGAACGTACGGAGCTTTGGTTGATGCGTACGGAAG…
		Locus_58445	Unknown	TTCTCCTTCTTCTTCTTCTTTGTTGATAAAAGCAATTCAGATCAACTCCAAAAACAAAATTCAGAGAAGATTCGTTCTTCATTTTCATATACAGACATTTCAAAGAGTATAATATCATGATGGTTTAAAGGGAAACCTACAATTAATAATAAGAAAGACAAATAATCAATGTCCTGACTAGAGATCTTCAGAAAGAATTAACCCCAAACTTACTCAAAATCGGAAAATGTACCAAAATAACAAAAGGCTGCAATACTTGTAAAAATGCTTTTATTTGAATAAATTTTACATTTAATTCAAAATTTAAGACAAGAATTTACGGGAAATTAGAAGTTGTATAGAATTTAGCATTCTGTACAAAATATTGGATGCGCATATATATGTATCCTTCATTTAAGA…
		Locus_62626	Brassica napus general transcription factor IIF subunit 2-like	CCAGAGTACAAGAAAGCTGGGGAAGATGATACAACAGGTGGACAGTAAAAACAATCGCATAGTGACAGTATTCTAAACCACCAAGTCGTTTTAGGGAGAGAAGAAGAGTTATCTTTTAATTTGGATTATTTAAGCCAGAATAGTCAACTTATGAAATTGAGTGTTTCTTAACACTTATTAATCATTCTGTTATAAAACCTTACTCCAAATTATAAAATGACTCTAACATCTCAGTTATATGTCTTTAGATG
		Locus_70090	Brassica napus WEB family protein At3g13190-like; transcript variant X4	GAGGAGCTGAAGAAGGAAGCTGAAGAAGCAAAGAGGGAGCTTTTGCAGTTAGAGGAAGAGCTCATCAAGATCGCTCTTAAGGAGGCCCAAGAAGCAAAAGCTGTAGAGGAACACGAAGCTGAGGAATGTCTAAACAACGTTCAAGAAAGTTGTGGTGGTGGATTAAGTGAGACGGAAGCATTGAGAGCATGCAGAGATGAAACACTCAAGAAACTAGAGATGAGCGAGAAGGAGATTGAAGATATCAAAGCAGCAACGCAAGAGGCGTTGAAGAAGGCAGAGATGGCTGAGGAAGCTACAATTGTGGTGGACGCAGAGCTTAAAAGACGGCGTAAGGCAGCTAGTAGGATGTGGGCTAAGTCGTTTCCCTCTGCAAAGGAAGTGGACAAGTCGAAATCG…
miR398b	1
		Locus_78083	Unknown	AGTCTATCTTGTTGAGGGACAAAGAGCAAGACAGTTAAAAGTAGTAGATCCTTAACCATTCAAAAATCAAAATCATATATTATACATAGGTACGGAAGATTACAAAGAGTTATTACTTATTATGTTTGTACTTGTAATTTGTAACACTACAAAGATGGAATCTACATAGAAGCTTACCATTTTGTGAATGAATGAAGCAACGGAGCCGACAAAGATGGAGGGTAGAGAAGGAGCTCAGCAGGGGTGACCTGAGAACACATGAAAAGAAAGATTTGTTCTAATGACGTGGTGTCATTACAGCCGTTGTCTGCACATGTGTTCTCATATCGACCCTGTCGAGA
miR400	4
		Locus_29498	Brassica oleracea var. oleracea pentatricopeptide repeat-containing protein At1g12300, mitochondrial-like	ATCACAAGAGGCACAGATCCTGATATCATTACATATAACTCTATGATAAATGGGCTGTGCAATGAAAAACGCTTAGGTAAAGCCAACCAGATGCTGGATTTGATGGTTAGCAAGAGATGCGATCCTGATATCGTGACTTATAATACCCTTATAAATGGATACTGTAAGGCTAAACGAGTTGATGAAGGTATGAGACATTTCCGCAAAATGTGTATGGGAGGAG
		Locus_58004	Brassica napus pentatricopeptide repeat-containing protein At5g39710-like; transcript variant X2	TCTCTCTCGAGCCTCGCTTCTCCTCCTTCAAACTCCCTTCTCGTCGACAAAGCTTTAACCTTTCTCAGACGCCACCCTTACCAACTCCAACACATCTCTGCACACTTCACCCCAGAAGCAGCCTCTAGTCTCCTCCTCAAATCCCAGAACGACCAAGAACTGATCCTCAAGTTCCTAAACTGGGCCAACCCACATGACTTCTTCACCCTCCGTTGCAAATGCATCACTCTCCACATCCTCACCAAGTTCAAGCTCTACAAAACCGCGCAGACCCTCGCTGAGGACGTCGCCGCCAAAACCCAAGACGCTTCTCTCGTCTTCTGTTCGCTGCAAGAGACCTACGCTTCGTGCGATTCGACATCCTCTGTTTTTGATCTGGTAGTGAAGTCTTACTCTCGT…
		Locus_83400	Camelina sativa pentatricopeptide repeat-containing protein At4g19440, chloroplastic-like;transcript variant X2	CTGTTATAGATGGTTTGGGGATGATTGGGAGGTACGACGATGCGTTTTATGTTTAAGGAGAAGATGGTGGAGAATGGTGTGGAACCGACTCTGATCACTTATAGTATTCTTGTCAAGGGTTTGATCAAGGCGAAGGGGGTTAGTGATGCTCGTTGTGTATTGAAGGAAATGACGGAGAAAGGGTTTCCTCCTAATGTTATTGTGTATAATAATTTGATTGATGGTTTGATCGAGGCTGGGAGTTTGAGCAAAGCTGTTGAGGTAAAGGATGATATGGTTTCAAAGGGGTTGTCTCTCACATCTTCGACGTATAATACTCTCATAAAGGG
		Locus_121474	Brassica napus pentatricopeptide repeat-containing protein At1g64580-like	GCTGTGAACTTGTACAAGGAGATGATCCGGAGATCTGTGGATCCTAACGTCTTCACTTACAATTCACTCATCAACGGCCTTTGCATTGATGGCCGGTTAGGTGAGGCCAAGCGAATGTTCGATTCCATGCGCTGTTCTCCGGATTTGGTGACGTATAATACTCTCATAAAGGGGTTTTGCAAGTCTAAGAG
miR414	13
		Locus_11563	Brassica oleracea var. oleracea F-box/LRR-repeat protein At1g67190; transcript variant X2	CACCGGACTCCAAGGCCTCTCCGTCATGATGGACGACGCCAGCAAATTCTCCGCCGCGACCGTCATCGCCTGGCTCATGTACACCAGAGACACCTTGCGCTGGCTGTCTTACAACGTCCGTACCACTCCGAATGTCAACGTTCTTGATATCTGTGGGAGGCAGAAGCTTGAGGCCTTGGTGTTGGCTCATAACTCGATAACTGGTGTTGAACCGAGTTTCCAGAGGTTTCCTTGTTTGAAATCGCTTTCGTTGAGTTATGTGAGTATCTCGGCTTTGGATTTGAATCTTTTGCTTAGTGCGTGTCCTGTGATCGAGTCTTTGGAGCTTGTGAGTCTCGAGATCGCGATGTCTGACGCTCAAGTGACGATTGAGCTGAGTAGTCCCACGTTGAAGAGTGT…
		Locus_11684	Brassica oleracea var. oleracea S-adenosylmethionine decarboxylase proenzyme 2	ACCACCAAGCTCCTCCTCTCTATCGAGCCGCTCTTGAGGCTGGCTGGCGAGCTTTCTCTTGAGGTGAAGTCCGTGAGGTACACTCGTGGAAGCTTCCTCTGCCCTGGAGGTCAGCCGTTCCCTCACCGTAACTTCTCTGAAGAGGTTTCTGTGCTCGATGGGCACTTTGCCAAGATGGGTTTAAGCAGTGTTGCGTACTTGATGGGTGATGATGATGAAACCAAGAAGTGGCATGTTTACTCTGCTTCTGCCCCTGCCAAGAACACTAACAGCAACA
		Locus_15178	Brassica oleracea var. oleracea probable BOI-related E3 ubiquitin-protein ligase 2	GTGCATCATTAACTCTCTGCTGGAGAAGAGTTGAGGAGTAGAGAGAAGAAGATGGTGAGCATCGACGGCCATGGGGAGAGAGAGAGGATCGATGATGATGATGATACGGAGGAGGAGTTTTTTTAAAGGGAGAGGAAACTAGAAATGCATGCGTTTCGTTTTTTTGCTTTTCTGTTTTGATGTGCGTGAAGAGAGAGAGCCTTTGCTTTTTTTTGTTTTTTTGTTT
		Locus_31920	Unknown	CTTTCCGTTGGAGTGAGGACTTGAGAGAAGCTACAATGGCGAAGAGAGAGATCAGTAGCACTCTGAGAAATCTTAAGTTTATGCAAAGGTCTGCTTTAAAAGAGGAGAAGAAGAAGAAGAAGATTGAGGATTGATGATGATGATGATGATGATAATGCGAATTTTACTCCTTCCCCCGGTTCTGTTTCAAAGAAGTGTGTGGTCATAACAGACTGGGATCCTCAGCCTAGAGCGTTGTTAGGACGCTTGTCGTTTCAGTCTTTCAACCCTTCTATCGAGAAACTGAATGAAGAGGCG
		Locus_34923	Brassica oleracea Contig B	TTTTTTTTTTTTTAATAATATTTTTATTTGTTTATTTGATCTAAAATTTTATAAATATCATTTATATTCATAATTTTGATGAAAATTACACTATATTAAGTTTATATATTCTATTTGTGTGTTTTATACAATCTTAAACATGAAAATGTATTAAATGTTATACACAATTAAAGATTAACATGTTTTATAACATAATAAACAATCTAAAAATTCTGTTCCGCATAATTTCCGATTAATTTCCAATTTTTTCTTTAGGCGTTAGGTCCAACCCGATCGTCCGACCAGCTCCTAGCGCGAACAAAGATGATCATCATCGTCATTATAATCACTATGATGATGTTACTGTTGTGAATGAAGTGGATCAAGGATGATGATGATGATATGGA
		Locus_58930	Brassica oleracea var. oleracea DEAD-box ATP-dependent RNA helicase 32	CCTGAGGTCCATTCACAAGAGAAGAGATAAGGAGATTTTCGATGTGACGAAGCTGTCCATTGAGGACTTCTCTGCTTCGCTTGGTCTTCCATTTACTCCTAGAATCCGATTCGCAAACCTTAAAACGAAGAAGAAAGGAGTGTTTGAGAGTTCAATCGCTCTTGAACCGGAGAATGATGATGAGGATAATGTTGTAGCACCTACTCGGGTTGTGAAGAAGGATCTTCTAGGTGAAGATTTAGAGGAAGAGGATTTTCCTCTGAGACCAAATGAAGAGGGAAAGGGAGTAGAAAAATCAAACAAGGACGAAGGAGTTCCCATGCCAGGAACTCGGGTTTCGAAAAACAAGAAGCTGAAGATCAGCCAGCACAGACCAAGTGGGTCCAGGGTTAAGTTTGA…
		Locus_72234	Brassica napus transcription factor PIF6-like; transcript variant X4	TATCAAAGCAGTGTAAGAGGGTTGATTAATTCACAGATTTGGTTTTATATTGTTAGGTTCTTGTCTGAAAACAGTTTTTGTCTCTACGCAGAGACTAGATGATGTGAGGCCACAAGTTCCTGTATGAATCTTGGATGACAGATGATGACGATGGGTAA
		Locus_79401	Brassica oleracea PolA1 gene for largest subunit of RNA polymerase I	ATGATGAGGGAGAGGATACAGAGGCTGATGATCTTGGTGCAGATGCACAGAAACGGAAGAAGCAAGCAACAGATGAGCAGGATTATGAGGAGAGTGATGACGATGAGAAGAATGAACCGTCTTCAGTTAGTGGAGTAGTTGACCCTGAGATGGATGATGATGAAGATGAGGACGGAGAAGTTAGCAAGGAAGATACCCCGGAGGAAGATACCTTGGAAGCGAA
		Locus_81130	Brassica oleracea var. oleracea protein indeterminate-domain 4, chloroplastic; transcript variant X1	TAGATCTTCTTCTTTGCGTGTAAGAGTATAACCTGATAGATCAAGAGAAAGCAACCAAGAAGAAGGAAAAAAATAGTCAAAAAGCTATAAATCGGAGGTTAAGAAAGAACCAAGAAGAAGATGATATATGTATGATGATGATGATAACAAAGAAGATGATGAAGAAG
		Locus_97943	Brassica napus protein phosphatase inhibitor 2-like	AAAAAAAAAAAAAAGTTAGCTGGAGATTGAAGAAGATGACTGATCCAAAGAAGGGGCGTGTACAATGGGATGAAGCTAATATTGTGGAGATTGAATCTAACAAGCCTGTTAGGCAGAAGATCACTGAGCCAAAGACTCCTTACCACCCCATGATTCATGATGATGATGATTATGATGATGATGATTCT
		Locus_108026	Brassica oleracea var. oleracea probable membrane-associated kinase regulator 5	GGGAGAAGATTAGCGATTAGCTTTAATTTTGTCATAAGAAAGAAAACGAATTAGATCGGAGGAATTTTAGTCTTTTAAAAATTATTGTAAAAAAACTTAGTTTGAAGTGGTGAATGGTGATGATGATGGCAAAACAGACAAAATCTTG
		Locus_130751	Brassica napus UDP-glycosyltransferase 71B2-like	CGAATCCAGCAAGCCGCGACTCAGGTTGACCCGGGTCAGTGAGTTTCTCCACCGTGGCTCTCACGTGCGGCTTGAAGTTATCGATGTAGGTGAGGAAGTTTTGTTTGGGGTCATCGGAGTTTGGTTCATCGACGAGGGAGAGAACGTTGTAGCGGAGGCGGGGTTCAGATGCGGTGGAGAGAGAAGCGATGTAGGAGGTAGAGCTGCCGCTACTGAATCCATGCATCTGAGGGATGATGATGACGGTGAC
		Locus_150548	Brassica oleracea var. oleracea RNA polymerase-associated protein LEO1	GCTCTATATTTACTTGCCTAGCAGGAACTCGATCATATGCAAATGAAAGACGTGAAGACTACAATCTATTTGGTAATATGAAGCCAGGTGATGATGACTTTAAAAAAGCCTGGGAGAAAGAAATGGAGAATGATGATGATGATGATACTCTATGGTCAG
miR415	7
		Locus_21180	Unknown	TTATCGCAGCAACGTCCCTTAGGGCATCCACATTGAGACTTGTAAAGGGGTTCATTGGCTCAGTATCATAGGGCCGGAATTAAAAAAAAAAAGATAAATGGTTTTTTTTACGCGAGCCGGGCCTTCCCAGTGACCCCGTAGGAGACGGGTTCACGCCAGGTGTCACGCAGCTATTGGCGACGCGTTATTGACGTGAGGAGGAGGATCGCGTGTAGAGAATCACTTTCCCTCATTTCTGAAAAAAGCTAGGGTTTGCTCCCGAGAGGCGATTTCTCGAGCGATCGTCTCCTCTCATCTCATTTCTTCAAATTTCTTCACTATTCTTCATCGATTCGAGTAGAGAGTGTCTCCTCCACGTTAATAGATGGATCCCGCAGAGGAGAGGAGAGATACAAAGAG…
		Locus_22506	Brassica rapa subsp. pekinensis clone KBrB089H07	GAGAGAAGTCGCAAAGGCAAGTACATTGTCCTGATCTCTATGAAGTTGGATAAACGATTTTAGCTTGTGTTGTTTGTTGTTTGTGTTATAGGGTGTGACAAAGCAAATAGG
		Locus_40753	Brassica oleracea var. oleracea probable NADH dehydrogenase [ubiquinone] 1 alpha subcomplex subunit 5, mitochondrial	CCAAAACAAAAATCCCAGCTGCTGCTACTTCCACTGATCCGCAGTTGAAGGAGTGAGTAACTTCCAGTTCTACATTGTTTGTTTGTGTTCTTTGTTGCTTTGTTTGGCCACTGTTCAGAGACAGCGAGCCTATGAAAACCGCTCAATAATCTTGAAAC
		Locus_49728	Eutrema salsugineum hypothetical protein	GGAGTCGAGAATCCAATGCAACATCAACATCAAGAAGTTAACACAGCAAATACCATTCCCGCAGTGCCTAACCCACAAGCAGGCGCGATGAGCTCGTTGAGTTCGATGCTACTAAGAATTTTAGGCGGTGCTCCCACAGAAGGACTTAACTTGTTTCTGTCGATGTTTAGAGATGTGAGAGATGAAGACGAAGCTCAAGTGTTTGCCGATACTTCCCCTCAAAACCCTCATAATGATACTATTTTAGTGGACTAAAGTATCTTCCTATGTTTGCTGTATATTTTATTTATTTTTTTTGTTTGTGTTTTCTGTTCTTTGTTGCTTGTAGAGTCAGTAGTAGCCAGAGAAACAAGCATTTTGAGTACAAACATTGGTGAACAAAAA
		Locus_57362	Brassica oleracea var. oleracea probable glutamyl endopeptidase, chloroplastic; transcript variant X2	TGTCAGGCCAAAGTTGGAGAGAAAATTGGGTGTTCTCAGTTTTTGACTCCTTTGACGTCAAAATTTTCAACTCCTCCATTTTCAAATCCCCCTCTTTCTGGTCAGACATCAAGGCCACAACAGTCTCGAAATACTTTTCCTTGTCGCTCTCCCATATCCGTTCTTTGTTGCCTGTGTTTATGTCAAACAAGTCAAGGAAGGGTACATT
		Locus_84316	Brassica oleracea var. oleracea uncharacterized protein At1g65710	TTTTTTTTCTTGAAATTCAGATCGTGACAGAATCGAAGAAACACCCAAATTATTGAAAATGACCAAATGGTTGCAAAAGAAACGAAACAGAGGTTTGCTACTCTGCAACCATATAAAAAAAGTACATACACAACAACAATCAAGAAACGAACGAATTCGCTATTACACCGAAACTGTAGCAACACGAGTTGTTGTCGCCACTCTTTTGCCTCCAGCTCCAACACCATTCTTCTTTAACGGATCAAACTCTTGCACACCAAATGGACTCCTATCACGTTCTTTGTTGCTTGATCTCCCACCCACTCGATCCGTCGATTCAGCTGAGTTCGGTTCCCACGAAGAGGACGTTGAGTAGCCCTTACGTTGCACCACACAGCTACTTCCCGTAATACTGTTGCT…
		Locus_155490	Brassica oleracea var. oleracea amino acid permease 8-like	CGGATGGTTGGGCTCCTTCCGGTCGATGGCTCCCGATCGGTGTGTTTGAGCCCCCTTCACGGATGCTAATCACGGCTTCGTTGAGCATCTGTCGCAAAGAGTCCTCCATACTCCGGAATCTCGTATCGAATCCTTCGTTGAGCTTCGTTACCTCATCCTAGACCATGCCGAGTCCAGTTTCCAGATCAGACAATTGTTCCTTGTTGCTTGCCATAACTCTAATAGACTTCAAGTTACGGCAAAAGTGCTCTGATACCAAATGTTACCTTGGAC
miR420	1
		Locus_124640	Unknown	ATGATTATCCGGGGTCTTTAGTGGATTTCTTAGTGCGTGGATCCCCACAAAACCCTTAAAGATCGATTACAAAAACTACTAATTAATAATCGATCTTAGTGAGCTTCTTACACTGTTCGCAGATCCCACTAACATGTGACGGTCCGCGATTGGTTTGTTTTTTT
miR4221	2
		Locus_27931	Brassica oleracea var. oleracea ubiquitin-conjugating enzyme E2 20	GAAGGGAAGAAAGAAGAAGGATCTTTGTTTTCGCTCTCTTCTTCTACTTTCGATCTTTGTGATGGCTGCCGTTAATGGGTACCAAGGGAATACTCCTGCCGCAGATCCTCCGGCGTCAAACGGATCAAAGCAATCTGCGCCTCCGACTAAGACTGTTGACAGCCAATCTGTTCTCAAAAGGCTGCAATCTGAACTAATGGGTTTAATG
		Locus_70104	Brassica oleracea var. oleracea ribosome biogenesis protein BOP1 homolog	CAGGTCTTCTTCTTCTTCTTTCGAGCTTTTCACTTGCTTTGCTACTACTGGCTTCTCTTTCTGAGATTTTACAGCGGAGACGCTTTTCTTCTTGGTTTCTATCGTTTGATCTTCGTTAGCTCCTTCGCTCTTCTTCTTCGTCATCGGTGCTAACAGAGAGAGGCGGAGGTTTGCTCTGAGAAAGAAAAAAATCTCGGTTGCAG
miR4234	3
		Locus_127809	Brassica napus ubiquitin-conjugating enzyme E2 1-like (LOC106401098), transcript variant X4	CAGCAAAAGCACAAACCCCTAAGAAAACTTTCAGAAGTGAAATTATCAGACACAAAGTGTCCCACATCGGATGTTGAAAAGGATCATTGGTAATATATAAAATAGATGGTTCACTCCACTTATCACCAATTGGTTTTAGGTTGGAAG
		Locus_156305	Unknown	GAATGGTTGCCCAATCCTCTTGTGGTTCGGTCTGTGATTAGGAGCCAAATTTGGATTGGAAAATGTAAATATCATGAGATAATATAAGGTTTTGTACTAATGGTAGTGACAAAGTCCTACATCAGAATTTGTAGGATTTAAGTAATGTATATAAGAGATATGAACCAATTTAGTTACTGCCAATTGGTTTTGAGTCTACAATTTATTTTTAACTACCATCCAAATTTGATATTTAAAAAAAAAAAAAAA
		Locus_156305	Unknown	GAATGGTTGCCCAATCCTCTTGTGGTTCGGTCTGTGATTAGGAGCCAAATTTGGATTGGAAAATGTAAATATCATGAGATAATATAAGGTTTTGTACTAATGGTAGTGACAAAGTCCTACATCAGAATTTGTAGGATTTAAGTAATGTATATAAGAGATATGAACCAATTTAGTTACTGCCAATTGGTTTTGAGTCTACAATTTATTTTTAACTACCATCCAAATTTGATATTTAAAAAAAAAAAAA
miR4236	2
		Locus_27007	Brassica napus THO complex subunit 5B-like	GGAGAGGAAGGAGGCAATGGAGGACGGCGAGATCGAGGAAGGAATGGTGACGGCGGATGAGTATCCGACGTCGGAAGCAGCGATGGAGACAGTAGCAACGCCGAGAGAGCCGGTGAAATCTCCACTGGAGTTGCTTCGAGAGAGCAAAACATCAGTGGAAGAAATCGTAGGGAGGATGCTCTCAATCAAAAAAGAAGGAAACAACAAATCCGAGATTCGAGAACTCCTCACCCAGATGTTCCTCAACTTCGTCAACCTCCGTCAGGCGAATCGCGCGATATTGACGGAGGAAGACAAAGTGAAGGCGGAGACGGAACGAGCGAAAGGCCCAGTCGATTTCACGACGCTGCAATTGCACAATCTCATGTACGAGAAGAGCCATTACGTCAAAGCTATTAA…
		Locus_149127	Brassica oleracea var. oleracea disease resistance-like protein CSA1	AACGGAGGAGGAAGAGAACAAGTTGAAGATGAAGCAGGCGATTACTACTAATACTACTATGCCTTTCTTTGGGACCAACAAACGCGTCAAGCAATTGCAAGAGAAGTTAATGATGGGGATCCCGACCCATACTCGCCTTGTCGGAGTTGTTGGGATGAAAGGTAGTGGCAAAACAAACCTAGCGGAGATGTTCTTCGAGGAAGGAAAATGTTACTTCCTCAGACATTTGTTCTTCAGGGACAAAATAGGTAAGAATATGGAGTGTGGTGCGAAGCGCGATCTGCTCGTACAGCAGTTCCAGAAAAATCTTTTGAAGATATCAAATACTGAAGAAAAGATTAATAGCAAACTTCTTCTTGTCTTGGATGA
miR4249	1
		Locus_77896	Brassica napus homeobox-leucine zipper protein ATHB-X-like; transcript variant X2	CGAGGAATAAACAAATTCGTTTTTCTCCTCATTGATGTGATAAATAATTTAAGAACTATGCACAAAATCCTCCTAATTAATCATCAAATCTTTACTCTTCACTCTAAATAGACGTTTCAATATTTGACTTTTGACCGAACCAGTCAACACAGGGAAGAGGAAGAGGAAATTGTCCTCCGTGACTGGCTTCTCGTAGCTGTTCCCTCCTTGACGGCATTATCTGTTGCATCAGTCGCACGTTCACAACGAGGACACATGGTTAAAATCGAGGCCGGCATTGCGTTTAGAGCTCGTAGTTCTTCAACTTCTTTTTGTAG
miR4348	1
		Locus_156803	Unknown	CCATTTTTGAGTGTCCGCCAGCTCTACAAGCTTGGTCCTTATCATCGACACCAACAAGTCCATATATCTTTCCAGGCCCGAGTATCTATGCTAATATGGATTATCTTTTCTGGAGAAAGAAC
miR4416c	3
		Locus_30926	Brassica napus HD domain-containing protein 2 homolog	TTTTTTTCTGACTCGATCAGAATCAGATTAGGAACCTCGAACAAGGGTTTTGATAAAACAAACTCTGATCCACTTCTCTCAGCAACAAGAATGTATTAAAAGTCTGGTACTAGTTAACAAGCAACTGAAAGGGAAGTTAAAAACCAGGTGTTTGTGTTCGTTGCACAACAAAATTGAAAATTTCACCAGAAAAGCTTGCACCTTTTGGTTCAAGAGGGCATCTGCTTTGGTTTTGAAGTTTGCTCTGAAGATTCCTAGTGTTGATAGTTGTGGCCTGTGGGAGATGGAAGCTACTATTGCAACTGGAATACTATCTCTGTCTGTTTGTCATTTGGGATCTTCTCCTGGCGTTGATCTCAGCAGCCCAGCTCTTTCCAATTTCGGTTTGAAACTTGCCTG…
		Locus_54061	Brassica napus AP2-like ethylene-responsive transcription factor At2g41710	CTCTCTCTCTCTCTTTGATTCTACAGTAACGAGCTCGGTTTCAAGCTTGCACACAGTGCGTCTTTTGTTTTCTCTTTCCTAGGGTTTGTGTTTTTGGTTCTGATCATGGCGTCGATATCATTGTCGGATCAGGGGCCTAAGACAGAGGCGGGAGGAGGAGGAG
		Locus_148772	Unknown	TGTCACCACACCACCGACTCCGTCCATTCACAAAGAGCGTTCATTTCTGTTTTCTCTCTCCTCTCTTATTTCTCTTTTTTCCTTTTTTTTCTTTTTTTTTGTTTTTTTTTTTTTTCTTTTTTT
miR472	3
		Locus_78770	Brassica rapa probable disease resistance protein At1g12290	AGGGTTTCTATGATGCTGAGAGAGGTTAAGGATCTTCTCAAACCTAATGGAGATTTTAAAGCTGTTGCGGCTGAAGTTGTTGTGACTGGATGTGTGGTGGAGGAAAGGCCTCTACAACCAGTAATTTTTGGTCAAGAAACGATGCTGGAAAGGGCGTGGAAGCACCTTATGGATGATGAGACTGCAATTATGGGCCTCTGCGGTATGGGTGGAGTAGGAAAAACAACTCTTCTC
		Locus_115875	Brassica napus probable disease resistance protein At5g47250	CGGCAAGCTACTGTTCCTGTGTATGAAGAAAAATCTGACCAGCAAACAGTTGGTCTTGATACAAAACTTGATAGCACATGGAGCTGTCTTATGAAAGATGGTACCAGAATTTTGGGTCTATACGGTATGGGGGGAGTGGGTAAAACTACACTCCTCACTCTAATTTACAAAAGGCTCGGTGAAGTCAAGGATAAGTTTGATGTTGTCATTTGGGTTGAAGATGTAGATATCGGGAAGATTCAAGATGATATCGCCAAAAGGTTAGGCCTCTACGACGAAAATTGGCGCGAAAAAACACAAAGGGAGAAGAGCGTTGAGATAGGCAGGGTTCTGAAAGGTTGGAAACCCCGATTTGTGCTGCTTTTAGATGACTTATATGAGAAAGTGAGTTTAAAAAAA…
		Locus_132163	Unknown	TATGGTATGGGAGGAGTAGGAAAAACAACGCTTCTCAGACAGCTCAATAATAAGTTCAGTGAAGAAAGGTGTGGAGTTGATTTTGTGATTTGGGTTGTTGTGTCTAAGGATTTAGATGTAGAGAAGATTCAAAATGAAATTGCTAAGAAAGTTGGTCTTGGTGGAGAGAAGTGGAACCAAGCAGATAAAAGTCAGAA
miR473a	3
		Locus_66405	unknown	GAAACTGATGGTTTAAGGGAGTGAAGCTTGAGGGGGTTTGGGTTGGTCGTATGCAGCAATGTTTTGGGGTTCACATTCAGGGCTCAGGAGACGGACAAGTGTTGCCGTAGATGCACTCATGGACACAGCTCCACACCCAGCCCATCGTAGACTTCTTGGCACTGTAACCCTCGGACCATAGTGAAGTCTGCAAA
		Locus_88344	Brassica napus clone 8X-1B centromeric retrotransposon LTR-centromeric satellite repeat junction genomic sequence	GGTGAGCAGATGATTATCTTAGGAGTGATTCTGCCATGTTATACAAGGAGTGAAGATCAGCTTGCAGATGTGTTTACCAAGGCAGCGAGATTGAAGACAATGGAGTCCATACTATCAAGACTTGGACTCATTGATCTTACTCCTAGGAGCTGAGCCCCTTAAACCATGGAGTCTCCACTCTTCTTCCCTCATTAAAGTTTTATCCCAATGGGTTTTCTTTGGTGAGGTTTTTAATGAGGGAGTTCTTCAAGGTTCCAAGCTTGGCTTAGGATCACCTAGAGTCAAGCTTGAGGGGGAGTTGA
		Locus_116568	Brassica napus nodal modulator 3-like; transcript variant X5	TTCTACTCTTTTTCCTTTGCTTGGTTTTTATCCCAAGTGGTTTTTTTTCCAAGTAAAGTTTTTAATGAGGGAATACTTCATGTCTTTCCAAGCTTGACACTCACCACTGTCAAGCTTGAGGGGGAATGTTGACATGAAGACATTCA
miR4993	36
		Locus_3586	Eutrema salsugineum hypothetical protein	CTATTGTGAGAGAGAGAGAGCTCGAGACGCTAAACTTAATGGCGGCCACGTCAGCTCGAGCCTTCATGCTCTCTCGCGTAACGGACCTTTCACGGAAGAAGCTCATCCTCCACCAACCGCCACCGTCGTCTCCTCGCCAGTTTCCTAACCGTACGGTGTCTTCCGCCGTCATCAGCTGTCTCAGCGGAGGCGGAGTCTCCTCCGACGATTCGTACGTATCCACTCGCCGGTCGAAGCTTGACCGAGGCTTCGCTGTGATCGCGAATCTGGTGAACCGGATCCAGCCGCTTGATACGTCCGTTATCTCCAAAAGCTTATCCGATTCGGCTAAGGATTCGATGAAGGAGACGATTTCGTCTATGCTCGGACTCCTTCCTTCCGATCAGTTCTCCGTTTCCG…
		Locus_5585	Brassica oleracea var. oleracea subtilisin-like protease SBT1.6	TATTCTCGCTCTCCTCTTCTTCTTTATCTCATCTCCGTTCATTTCCTCCGCCGCCGACGCCTCTCAGGCCGCGAAGACTTTCATTTTCCGCGTCGATGGTGGATCTATGCCGTCAATTTTCCCGACGCGCTACCACTGGTACAGCTCCGAGTTCGCCCAAGAATCAAGCATCCTCCACGTGTACCACACCGTCTTCCACGGCTTCTCCGCGGTGGTA
		Locus_14682	Brassica oleracea var. oleracea patellin-3; transcript variant X2	CCCCAGATCGTGACTTCTTCCGGTGCGCTTGCGGCGTCTTCCGGTTTGGGGACTGAACCGAACTGGTGGTTGTCGAGAGCGTCGCGCACGAGATGCTTGAGCTCGTTAAGAGATTTCTTCTCTGAATCGGATAGATCGGAGAGGTTGCTGCTCTCTTCCTTGAACGAGCCGAGATTCTGAGGGATTCTTGCCGTCTCTTCTTCCTGCTGCGACTTTTCGTTTCCGAGCTCCTTCTTCTCCGTCGATGCCGTTTCCGTCTCCGTCACCTTCGGCGGCTGATGCTCTTCCGGCGTTACCTCCGCCGTTTCCTCTTCCGGCGTGGAGGTGGTTACCGCCGTTTCAGTCTCTCGCGCCGAGACTTCGAGAGTAGGCTTTGATTCATCCGGAGTTGTTAGTTCC…
		Locus_20122	Brassica napus DEAD-box ATP-dependent RNA helicase 3, chloroplastic-like	ATCCCTTCCGCCGTCGCCACTCCCAACTCCGTCCTCAGCGAGGAAGCCTTCAAAAGCCTCGGCCTTTCCGACGAATTCGACAACACCGACCCCTCCCCCTCCGACGACGATGGTGAAGAGCTCGCTATCTCCAAACTCGGTTTGCCTCAGCGTCTCGGCGAGTCTCTTGAGAAGCGTGGTATCACTCACCTCTTCCCCATTC
		Locus_21733	Brassica napus transcription factor TCP4-like; transcript variant X2	TTTCCCGGTGGTTGGCTCCACGGCGGAGACTCCGCCGCATCAGCTTATGCACAACTACCATCATCATCATCCGCCGGATTTGCTTTCAAGAACCAATAGTCAAAACCAAGATCTCCGTCTCTCGCTGCACTCGTTCCCGGATGGTCCACCGTCGCTTCTCTACCACCACCACC
		Locus_25591	Brassica napus tocopherol O-methyltransferase, chloroplastic	TCCTCTCTCATAAGCCTCCCAAGGCACAAAGTATCTTCTCTCCGTTCACCGTCGCTTCTCCTTCAGTCCCAACGGCCATCCTCAGCCTTAATGACAACGACGGCATCACGTGGAAGCGTAGCTGTGACGGCTGCTGCTACCTCCTCCGCTGAGGCGCTGCGAGAAGGAATAGCGGAATTCTACAACGAGACGTCGGGATTATGGGAGGAGATTTGGGGAGATCATATGCATCACGGCTTCTACGATCCCGATTCCTCTGTTCAACTTTCAGATTCCGGTCACCGGGAAGCTCAGATCCGGATGATTGAAGAGTCTCTACGTTTCGCCGGCGTTACTGAAGAGGAGAAAAAGATAAAGAGAGTGGTG
		Locus_32541	Unknown	CCCTAATCTTCCCTCTCTCCTTCGCCATCCTCGCTCACTCCCTCTTCACTCAGCCCATTCTCTCCAAGCTCGCCTCCTCCGACCCACCTAACTCCGATCGCTCCCGCCACGACTGGACCGTGCTCCTCATCTTCGAGTTCAGCTACCTCATCTTCCTCTTCGCCTTCTCTCTCCTCTCGACCGCCGCCGTGGTCTTCACCGTTGCCTCTCTCTACACCGGGAAGCCAGTCTCCTTCTCCTCCACCATCTCCGCCA
		Locus_36798	Brassica napus ethylene receptor 1	CCTCCTCCTCCGTCGTCTCTCTCTCAAAATCCCAAATCGATTCGATTCGTTCTTCCCATCAATCTCAAACCATATGATGGAAGTCTGCAACTGCATCGAGCCTCAATGGCCAGCCGACGAGCTCCTAATGAAGTACCAATACATCTCAGACTTCTTCATCGCCGTCGCCTACTTCTCAATCCCCCTCGAGCTCATCTACTTCGT
		Locus_37732	Brassica oleracea var. oleracea phosphatidyl-N-methylethanolamine N-methyltransferase	ATGGCACGTGTGTCTCACGTCCTCAAGGCTGCTCAACTCCTCTCTCTCTTCTCCGTCGCCTCTCTCTCATGGCCGCCTCCGCTTTACTTCTGGCCCCTCATGGCCTTTGGCCAGTTTCTCAACTTCAGGGTATATCAACTGTTAGGTGAAGCTGGAACATATTACGGTGTACGATTCGGGAAGAACATACCTTGGGTTACAGAGTTCCCATTTGGGGTCATCAGAGATCCACAGTATGTTGGGAGTGTCATGTCTCTGTTGGCTTGCCTCTCTTGGGTTCCGTTCCAGTACATTTTCCTCTGGTGTCTCGGTTATGTTTTCATGATGCTAGTCGAGTCAAAGGAGGATCCCAGTGCTCGTGCCAAACCCATCTCCTGATGTCTTGGCATTACACACTAG…
		Locus_38657	Brassica napus separase	CAGCGGGAAACTCCCAACAAAAAAAAATTCGAAAACAAACAATGTCCTCCGACGACCACCACCGTCTCCTCTCTCTCATCGAATCCTCCGACGATATCTTCACCTCCTTCTCCGATTACCTCCG
		Locus_42195	Brassica oleracea var. oleracea protein PAF1 homolog	CCGCCGCCTCCTCCGTCTCCTCTCCCACCGCCGCCTCAAAATCCCCCACCCCCACCACCTCTTCCTCCTTCGTTACCTCCTCCCGTCCCTCCCCCACCGCCGTCGCATCAACCTTACGCTTATCCTCCTCATACTTACTATCAACAGCCGTCTCACTATCCTCCTCCTCAATTCAACCAGC
		Locus_42971	Brassica napus 50S ribosomal protein L13	ATCTTTCTTCGCTTCTCACCCCCGCCGTCGCTTCTCACTGGTTAACTCTGAACAACAAAACCATGGCCACTCAAGCTGCTGCTGCCTCTTTCAATGGCAACCTTAAGAAAGCTGTGGCAGGCATCAAACGTATCAATCTCGACGGTCT
		Locus_43857	Unknown	CTCTTCCTTCTTCATCTTCCTCACCCTTTCAACGTTAAAGCTTCAGAGAAAAGAAAAGAAGAAACCATGAGCTCCTCAATCATGAAAACCCTTCAGATTCGTAAACCCGCTTCTCTCCCCGTGTCTTCCACCACCACCGCCGACGCTAACGAACCGGGTCTTCTCCGCCGTCGTCTCTCTTCCCTCTCCTTGAATCTCTCTCGTAACCAGCCTTCCACTGATGATTTACACAGATCCAAATCTGTCTCTGCCATGGGAGAGCAAAGAGGTAGTAGCTCTGTGAAAGAATGGTGGGAATGGAGTTGGTCATTGATTCTCCTGAAGAAACTACCAGTCTTCTTCACGGATCTTGAGTTTAACGAGAACCAAACCAAGTCATCGTTGGGGAATCAACAGAGA…
		Locus_46250	Brassica oleracea var. oleracea formin-like protein 10	CACTAACTCTTCATCCTCCTCAGATAGTGCGCGCATTGCAGAACACACAATGAAAGGACTTCGCTACGTCATCATCATCTTCTCCCTGCTATCATACGCTTCCTCTCGCTTATCTTGCGCCTCACCGCCCACTTTCACTCGCCGTCACCTCTCACAAGCTCCTGTAACCGATCCTTCCACACCAACTCCCGGCGGCTTGCCTTTCTTCCCAGCTGACGGCTTATCCTCCCCTCTCCCTCCTCCTCCTCCTCCTCTTCCGATGCCTCCTCCGACGCCTCTCCCGCCCTCCGCTCCAACGTACGCCACTTTTCCGGCGAACATCTCCGCCCTCGTCCTCCC
		Locus_46769	Unknown	TTCCTTATCCACGCTTTCGTTGCCGTTTGAATCAAATCCCTTTCGCCGAAGAATCATCTCACGTTGACTTTTTCTCCGTTTCTTGGTATTGAATCTCGTTATTCTAATCTCAGATCGAATCTTATTTGATTCAAGGAGAAGAGAAGACTATGGGTTCAGTTTGTTGCGTAGCCGTGAAAGACAGGAGGAAGGTCCCTCCTCCTCCCAGTAGCAGCGGACACCACCACCACGCTGCCGCCGCCGGCGCCTCTCTTCATCGGAACTCGGCGTGCTCGCCTCAGTGGAGCTTTCGAAGGGATGTTAATAGGAGACGTGTTGCTGATGAGATCGAAGGTTCGCCTTATTTTAGTAGAGAAGGGCTTAGTATGGATAAGATGTCTTCGTTGGGATCTGAGAGGG…
		Locus_46778	Unknown	CTCGCTTCCCGATCTCGTGCTCCACCGTCGCCTCCCGTTGTCGCTAGGAGTGGATTCGCTATCGTGGTGGAGGATGAGGAGATCGGTTCCACGCCGAGAGGTGAATCTGAGAACGCGCGTCAAAGAAACACCGGCGGCGGAGAAGGTAACTCGAGAGGAAAAGGGAAAACCCACCACGAGACAGTCTCTGGTACACGGAGAGACGATCGAAACC
		Locus_47672	Brassica napus bifunctional D-cysteine desulfhydrase/1-aminocyclopropane-1-carboxylate deaminase, mitochondrial	CTTCTCATCTTCGTCCGCTTCCTTCCCACACCTTCTCCCTCGCTCACCGTCCTACTCCGATCCATCGATGGAACCTCCCCGGTCTCCCCAACGGCACCGAACTCTGGATCAAGCGAGATGACTTCACGGGGATGGAATTGAGCGGGAACAAAGTCCGGAAACTCGAGTTCCTAATGGCCGACGCCGTGGAGCAGCAAGCCGACACCGTCATCACCATCGGCGGTATCCAGAGCAACCACTGCCGCGCCACCACCGTCGCTTCTAACTACCTCAATCTCGACACTCATCTTATCCTCCGCACCTCCAAGCTTCTTGCGGATGGAGATCCTGGGTTGGTTGGGAATCTCCTTGTTGAGCGCCTCGTTGGAGCTAACGTTCATCTCATCTCCAAGGAAGAGT…
		Locus_49432	Brassica napus transcription factor TCP4-like; transcript variant X2	AACCAAGATCTCCGTCTCTCGCTGCACTCGTTCCCGGATGGTCCACCGTCGCTTCTCTACCACCACCACCCCGCCAATCCGTAGCCGAGCCTGTTCTGTTCTACGGACAGAGCAATCCGCTAGGGTATGACGCATCGACGGGTGGTTGGGAGCAACAGTCAATTCAGAGACTGGTGGCTTGGAACAGCGGCGGAGCTAACGATACAGGAAACGGAGGAGGAGGAGGGTTTCTCTTTGCTCCTCCTCCTAATCATCCTTCAACGACGTCGTTTCAGCCAGTACTTGGCCAAAGTCAGCT
		Locus_49539	Brassica oleracea var. oleracea chloroplast processing peptidase	CCAGACGTGCGAATCATAACTGTTATTCCGGTTGTCACCCATCACAAAGACTGAGTTCTCTGGTACCCGAACGGGTGTCATTTCATAGCCAGGAGGCTCTAAGATGAAACTTTCACTCCGAGGAACACCGTTAACCATTAGTTTCCCATTATGAACCTCGACAAGGTCGCCTTCTTTGGCAACAATCCGTTTAATGAAAACATCAGCATCAGTGTAGCCAACTTCCTGAAGAACTGGCGGACTTTTGAAGATTACAATATCGTTTGCACAAGGCTTCCTGAAATAATAACTCACCTTCTCTGCAACTAATCTGTCTCCGACATCAAAGGTAGGATACATGGACAAGGAAGGGATGTATCTTGGTTCTGCAATAAAATATCGAAACGCCAACGATACAGT…
		Locus_53266	Brassica oleracea var. oleracea N-carbamoylputrescine amidase; transcript variant X2	ACCGGATTGATTACCTTTTTTTTCTCCTTTCCTTTTCCTCTCTCAAGTGACAGTCGTCACCTACGCATCTTTCACCCACCCGAGAGAAAATACAGAGAACAGAGAGGAATGGAAATGGAAGGAAGAAGGAGAGAAGTGGTTGTTTCGTCTCTTCAATTCGCCTGCTCCGACGATATCTCCTCCAACGTCGCCTCTGCTGAAAGGCTGGTCAGAGAAGCACACGCCAAAGGAGCCAACATCGTTCTTATTCAGGTGTCATTCCTTGCTCTTTAATTTTTTTCCCAGATTAAAAGTTCGAATCCAATTTAG
		Locus_59788	Brassica oleracea var. oleracea DEAD-box ATP-dependent RNA helicase 3, chloroplastic	ATGGCGTCGACGGTGGGAGTCCCATCACTTTACCAGGTTCCTCACCTTGAAACCTCCAAACCCACTTCCAAGAAGAGGTCCACTTCCTTATCTCTCTCTCTAGATAACCCTTTCTACTCCTCTCCCTTATCTCTCCGAAGAACTCGTCTTATCCGCTCTTCACTCCTTCCTCCCTCCGCCGTCGCAACTCCAAACTCCGTTCTCAGCGAGGAAGCTTTCAAAAGCCTCGGCCTTTC
		Locus_72970	Brassica napus peptidyl-prolyl cis-trans isomerase CYP37, chloroplastic-like	CGGCCCAGCAGAGTGCTCTCACCGTTGCTCCTTCCCTATCCTACTCTGAACCACTTGCACGTCTCCATCAATGGCTTCTCCGTTGTCTTCTTCCACCGTCGTCTCACACCGGATTCTATCTCTCCACCATCCGCCTCTTAACCGCAGCTTACTCTTCGTAAAACCCAAATTACCCTTCAGCCGAACCGTTTCCAGAGATCTTCGCATGCGCTTGCATTCTGAAACCACGAACTATGGCGATAAG
		Locus_76148	Brassica napus homeobox-leucine zipper protein ATHB-21-like; transcript variant X2	TATGTATTAAACATCTTACAAGAAAGAGAAATCATAATTTATATCTTTTGTCCAACATTGACCATACTGTCAAACTAATTAAAGCAACTTTCAACCTAATTAATAACTAAGCAATTATGCTTAGAGAAGATATGCACAATATTACACAATCTAATCAGACCCATTGTTCTATCTACATTCTGCTAATCTGCTTCGTTATAGATATCGACCAATCATATATATATATAACCTAGTTATCACAAATAACCCCTATCATTTTACGAACTTTATACTAATTAAGTTAACTAGTTGTTTTCACATAAGTTGGCTCATCCATTCTAATCCATCGATATATTCCGGCGAGTAGAACAAGTTCTCGTAACCTTCACCGTCGTCTCCGATTTGGTAATCTCCAAAAAA…
		Locus_76684	Brassica oleracea var. oleracea probable E3 ubiquitin-protein ligase LOG2	ATCGAAAACCTCTCTGCTTCTCCTTTTAACCACCGATCCACCCATCAAAACACAAACTTTCTTCGATTTGATCCATAAAAATCTCACCTTTTCTGATCATTCTCCTCATATGGGCAACATCAGCAGCAGCACCGGAGGCGACGGTAGACGCCGCAGACAACAACGGCGGAGCAACACCCTTCCAACATCTTCTCCTTCTCCTTCTCCTCCACCGCCGCCTCCTTCT
		Locus_81831	Brassica oleracea var. oleracea glyoxysomal fatty acid beta-oxidation multifunctional protein MFP-a-like; transcript variant X2	TTATGACGGCGACGCCATCGCCTCCAACTTCCATCGTCGTCTTTCCCTTCGTTCGTGACGCCATTCTTCGAGCTCGGTTTCGTATTTCTCTCGTCGATCTTCTTCGCTGAGATTGCGAGTCAAAACTGGGATACAGATATAAATAGAAACGGAG
		Locus_85217	Brassica napus probable disease resistance protein At4g33300	CCTCTTACCTATCTCCAACCCAACACCAAACTTCTCCTCGTCGTTGCCCATCTCAATCTCCATCGTCGCCTCTGCTATCTTCATGGCTTCCCTTATCATCCCTCCTCCACCGATCTTCATCGACCCCAAGTGCTCAGTCATCATCTCAAGGCTCCTATCAACCCGATCGAACCTTACATCGGAGTTAGCCCTGAGAAGATGAACATCAGCGAGGATATGAGTCAATATCTGATTCTT
		Locus_93744	Brassica oleracea var. oleracea autophagy-related protein 18a-like	TAAAGCCGCCTGAAAGAGAGAGAGACGACGGCAACAAGCAAAGCACGAAGTCATTTTCTTATTACTCCTCCTCCACGCTTCTTCATCTTCATTCTCTCTAAAGATCCCTTCAGATTCCCATGACCACCGTCTCCACCCCTTCTCCTCCCTGGCTAAATCCCGATTCTACCCCTGCATCAGATTCCGCCTCTACTTGTCCCTCGCACCACCGCGATCGCGGAGACGACGCCGAGTCCCTCGACTCCTTCTCCTCCATGACTCTCAACTCCGAAGAGTTCAATCTAAATCCCAACCCGAACCTCAATATCCAAACGCATACAACATCTCCCTCGGCGACGACGCCTCCTCCGTCGCTGCTCCACCTCTC
		Locus_95000	Brassica napus histone deacetylase 6-like	AACTACTACTACGGCCAAGGCCACCCCATGAAGCCTCACCGGATCCGTATGGCTCACAGCCTCATCGTACACTACAACCTCCACCGTCGCCTCGAGATCAGCCGCCCTTACCTCGCCGACGCTGCCGACATCGGTCGCTTCCACTCTCCCGAGTACGTCGATTTCCTCCGCTCCGTTTCGCCGGAGTCCGTCGGCGATTCGTCCGCGCGTAACCTAAGGCGATTCAATGTCGGCGAGGATT
		Locus_96850	Eutrema salsugineum hypothetical protein;Arabidopsis lyrata subsp. lyrata CAAX amino terminal protease family protein	CTGAGACCATTGTTCAGGTAATGCTTTTATGGGTAGCCGCCTTCTGGTTCATTGGGTCATGGATGATCCCATTCATGGCTCATATATCAGGTTTTCATAAGGACTCTCTCACATTTAGAGGCCAAGCTTTGTTCAGTCTTATAACCGATGTAACAGAAGGACTAGCCGGAATTGCCATCCTCCATCGTTGCCTCTCCATGTTCCGTCCACTTGCAAGTGATTGGTTCCGCTTTACCCTCAAAGGAAACTGGCAGCTAGACGTCATCATAGGCTGTTTCATGTTCCCTTTCGTTAACCGTCTTTCCCAGTTAAACCTCAACCTCCTGCCACTCCCGCCAACCTCGAGTCCCGTCTCGCTCTCTAGTGTGGAGCAGTCGATCATGGCAAGAGACCCTGTGG…
		Locus_97271	Unknown	GCCGCCCATAGCTTGATCCCTCTTGCCTTGCATCCAGCCACAAGTTTGAGAGTCTGATCTCTTTCCAGTTTCATCCTTACCACCTGAGATCTCCGGTTCGATTCCTCAGCGTCCACGAAACTCAAATTCGAGAACCGGAACGCATTCAGCGAGTAACCCAGCACGTCGATCCCACGCGCCCAAAACGGTTTATCCCCTTTCCCACTCGGAATCATCTCCTCTATCGCCTTACCTAACCCCGCCTCCTTCGCCACGTGTCCGTCGCAACATCCATCACCCTCCGCAACCGTCGTCTCTCTCATAAACTCCCTCAGAAGCGTAACCGCCGA
		Locus_101166	Eutrema salsugineum hypothetical protein;Capsella rubella hypothetical protein	TCCCTCCTCTCCACCGCCGCCGTCGTCTTCACCGTCGCGTCTCTCTACACCAGCAAACCGGTGTCTTTCTCCTCCACAATGTCGGCCATCCCTCTCGTTCTCAAACGTCTCTTCATCACGTTCCTCTGGGTTTCCCTCTGTATGCTCGTCTACAACTCCGTCTTCTTGATGTTTCTCGTGATCTTGATCGTGGCCATCGATCTACAGAGCGTGATCCTCGCTGTCTTCTCGATGGTTGTGATCTTCGTTCTGTTTCTTGGCGTTCATGTTTACATGACCGCTTGGTGGCATTTAGCTAGCGTCGTCTCTGTTCTCGAGCCTGTCTATGGGATCGCCGCGATGAGGAAGAGCTATGAGTTGCTTAAAGGAAGGACTCACATGGCGTGTTCCATGGTGTTT…
		Locus_105586	Brassica napus transcription factor TCP4-like	TTTCCCGGTGGTTGGCTCTACAACGGAAGCTCCTCCTCCGAATCAGCTTATGCACAGCAACTACCATCATCACCCGCCGAATTTGCTTTCTCGAACCAATAGCCATAACCAAGATCTCCGTCTCTCGCTGCACTCGTTCCCGGATGGTCCACCGTCGCTTCTCTACCACCACCACC
		Locus_106402	Brassica napus phosphatidylinositol/phosphatidylcholine transfer protein SFH6-like	CTCCTCCTCCTCTGCCATAAGCTCCTCCATTACCTGCCTACGTAAGCACTAACACGATAAGACCCTCCACCGGCTCCATGACTGCTAACCACTTCTTTCACCACCACAATTTTCATATCCAATTACACAAGTTCCACTTAAGCCATTAGCTCCTCCACCGTCACCTCCTCCATACCTTCCAACTTTTGATCCA
		Locus_129680	Brassica napus transcription factor bHLH93-like; transcript variant X2	CAACATCAACACCAACTACAACAATCTGAGCTTCAATGGCGGATTTGATCATCATCAGTTATTCTCAAATGGATGGAACATTGATTACCTCTGTTTCAACAATGAAGAAGAAGACGAAAATACTCTTCTGTACTCATCCTCTTTCATGGACCTAATCTCTCAACCTCCACCGTTGCTTCTTCACCAAACACCAC
		Locus_147718	Brassica napus protein ECERIFERUM 26-like	CTCCATCATCCCCTATCCCCTGAACATTACAGTACACAGATCTCGGCGACGTCTCCTTCACTTTCGCGTCGTAGAAATCAACGTCGCTCATATCCACAAACGTCAGTTCCGCTCCGTATAAGATGAAATCATGGCTATCTCTAATCTCATCGATCCCAGACCTCTCATCCGTCGCCTCTCCGATTGC
		Locus_148279	Brassica napus protein NUCLEAR FUSION DEFECTIVE 6, chloroplastic/mitochondrial-like;transcript variant X2	CAGCACGTCACCCAAGGGTTTATCATTTCCAGATCGATCGTAATCGGAATCCCACAGGTTAACGTTCACCAATTTCTCTTTAGCTTCTCTCCGGATGGCCACCTCCGCCGTCGCCTCGGGTGCCAGATCGATGCTTCGAGCAGCTTCCTCTCGGGGCCGGTTCGCCTCTCAAGCGAAATCCGTCCCTCCCATGTTTAGAGCCACCGCTAGAAGAAGCTCACTGCTTTCAC
miR5017	1
		Locus_22819	Unknown	TTCCTTCTTTCGTCGACTCTGTGTGGAGTGGTTCGAGATTAGGGTTTAAGAGAGTCACTGGTTTTGTTTTGATGAGGTGGGCGGTGAGAGACGCTTTGACGCAGCTTCTTGGTTTGTGGTATTTTGGCGAGGTGGAGGATCAGTACTCGTTTTTTTGTGTCTTTGTGAGGCTAAAGCTGATGCCTTTCACGGTTATGCCGCCGTGGATCCGAGGGTTCGAGAAGGAGATCTCTGGGTTCTTGTTCGCTTGGTTTTTAACTGATACGCTTATTGGTTTGGTGTTGGCGCTTGATGCTTTTGTTGCCGTTGTGGATCCGAGGATGAGGGGGAGGGAGATTGTGAAGGAAGGGCTTTACTTGGTGTCTCTTTTGTTGCATCAGGCTGTGCAGATCAAGTGTC…
miR5021	54
		Locus_331	Brassica oleracea var. oleracea cellulose synthase A catalytic subunit 6 [UDP-forming]-like	AGACAGGACTCTGTCCAAACTTCTTCTCCAGCTTCAATTGCATCGCCTCGGTTGATAATTCAACATTAGAGCCTTTAGTAGTGACGCGACCCTCTTCAATATTTTCTAACGCATGGATCTGCTTAGACGCTTCTCTGTTCTTCTTCTTCTTTTCAGCAGCTGCTGTCTTTGCTTTACGGTTCTTTCTCGAACCACAACAAAGAAAACACCATTTTGGCCAGCAGTTACATGTCTTACGTGGAGCCTTCTTCTTCTTCGGTGCATCAAACCCGTATAAAGCTTGCCTCCTGAACACACAACCTGTCCCAACGTATATAGGCCCTTGTAACCCATCCAAACCCTTCATATTGATATCGAAGAAGACAACGTTGCGATTAGAGTATCGATCGTGCCTATCAA…
		Locus_1428	Brassica oleracea var. oleracea sugar transporter ERD6-like 4	CATAATTAATATAAATAATTGCTAATCCGAAAGATTACACACACAAAATGAAATGCTTTTACAACATAAACACATTATACAATTAATGTCCAAAGAAAGACACTGAACAAAGCTTAAATGAAAGTCGTAGACAAGGACAAAAGAATGCTCTGTAATGACCAAAGAAAACAAAAAGTGAAAAATGAATGCTGTCTTCTTCTTCTTCTTCTCT
		Locus_2879	Brassica napus protein TWIN LOV 1-like;transcript variant X1	CTGTAATTTAATATTTGCACTGTGCACGGTTGCCCCTTTAAGATGCATTCCTTCATCTCATACAGTACTGAGGAATCTGTATCAACCCCACTCAGAAATCTACAGTTTTGTCCCAACACTTCATGTCTCTTGTAACCAGTCAATGTCAAAAAGGCATCACTAGCATAAACGATAGGCATGTCTGGTAAGCACGGATTCGTTAATACGAAACTTTGTTTGATTCTACCAAGAGATATAACTAACGACGAGCTTAAGCAATCTGCGCCACGCAAACAGTTCCGCTTCCCACAGACTAATCTGCCAGCGAACTCGCTGTAACGCGTCAAAACAGATAATACACTGCCAACTGCTTCAGCAGATTTAAGCTTCTCGGACTCGCTCGCTTCACAGTGTTCCCAG…
		Locus_2879	Brassica napus protein TWIN LOV 1-like ;transcript variant X1	CTGTAATTTAATATTTGCACTGTGCACGGTTGCCCCTTTAAGATGCATTCCTTCATCTCATACAGTACTGAGGAATCTGTATCAACCCCACTCAGAAATCTACAGTTTTGTCCCAACACTTCATGTCTCTTGTAACCAGTCAATGTCAAAAAGGCATCACTAGCATAAACGATAGGCATGTCTGGTAAGCACGGATTCGTTAATACGAAACTTTGTTTGATTCTACCAAGAGATATAACTAACGACGAGCTTAAGCAATCTGCGCCACGCAAACAGTTCCGCTTCCCACAGACTAATCTGCCAGCGAACTCGCTGTAACGCGTCAAAACAGATAATACACTGCCAACTGCTTCAGCAGATTTAAGCTTCTCGGACTCGCTCGCTTCACAGTGTTCCCAG…
		Locus_7311	Brassica oleracea var. oleracea ethylene-responsive transcription factor ERF106	TCGGTTCTTCTTCTTCTTCCAACCTCTTTGCTTCTTTCCTGGGTGAGACACTCTGATCAGTCTCATGTGGTGATGAATTCTGCTCTGAAGATGATTCAGCTTCCACTTGTAAAAACTCTCTGACGAACGAATCCGGATCAAGAACTGGTGAATCAGGTTCTTGTTTAGG
		Locus_9577	Brassica oleracea var. oleracea COBRA-like protein 1	TTGTGTTCTTCTTCTTCTTCAATCGTCTTCAAGCTCGGAGTTTCTATAATCTTTCTAGTTTCTTTCTCTGGTTACACTCCTGCAGATGCTTATGATCCTTTGGACCCAAGTGGGAACATCACCATCAAATGGGACATCATAACCTGGACCGGAGATGGCTATGTGGCGACTGTAATGCTGTATAACTTCCAGCAATATCGACACATCCAAGCACCAGGCTGGACCCTTGGATGGTCATGGGCAAAGAGAGAGGTCATATGGGGAATGAATGGAGGACAGACAACAGAGCAAGGGGACTGCTCAAAATTCAAAGGAACCATTCCTCATTGCTGCAAGAAAACCCC
		Locus_14696	Brassica oleracea var. oleracea putative receptor-like protein kinase At5g39000	TTTAACAGCCACAAGCGTGGCTCCGCCGTCGATTCTCCCTTTGTAGACGGGACCAAACCCGCCCACTCCTACGATTAGCTCTTTCTCGAAATTGTTTGTGGCGGATTTGATTTCCTGGATTGAGAATCTACGGCAGAGATCAGATGGGAGAGATCCGGCCGATCTGGTATGCGAGGACCCGGTAACAAGCGGAAGATGAGTCCACGGGTCCTTAGGCTTGCTCTTGGTATCTACGTTCAACTCATTTGTCTTCTTCTTCTTCTTCTTT
		Locus_20930	Brassica napus zinc finger CCCH domain-containing protein 55-like; transcript variant X2	TTGCTCTTACAGGACTTGGGTAATAGAGACTTGATGCGTCTCGCTCTTGGACCCGACACTCTCTTACACTCCGTCTGTCTCAAGGCTAAATCCGCTTTGGGTCTCTCAAACGGATCTTCTTCTTCTTCTTCTATCTCCAGACCCATTAACATCCACCGTCATTCCCCCAGGACGAATGGGTTTATGGAGTTCTCGAGGA
		Locus_21331	Brassica napus zinc finger CCCH domain-containing protein 55-like; transcript variant X2	GAAACTTCTGTTGATGATGACCGACAACAAGTACAATCCTTAGATCCACATTTTAGAGTGAGAAGATTGTTGGTGAAAGATCTCGAAACTGGTGAGGGTGATGAAGAAACCAATCCCCCTCCCCCTAAGAAGAAGAAGCTTACTGGTTCTGTTCCATCAACACCTAGTATTAAGAAGAATCAAACCAAGCTCATCAAACCGATCTCTTCTTCTTCTTCTACCAAGAACCAAACTAAACC
		Locus_24167	Unknown	CGACTTCAAAGATCACTCAATTAATTAATCCCGATCTTCATCTGCCAAAGTAACGGCGCTCGTTGGCAGCTCTGGCTTTATCGAGCATGACCTCGAGATCTTCCTTAAGCTTCACATCCCATTTCACGAGCTGGTTCGCGAACACAGCACCAAGTCCCATACCCACCACATGCTCCCACGGATGGCGCATGTAAGGGAGCTTGCGGAGAGCGTTGGAGTACATCTGGGTACCTAGACCCAGCAAAGCTCCCACCATCGTCGCACTCAGAGGCATCCCTTCTTCTTCTTCTTCTGAAATTTGTTAATTTGTGATTTGGGTGGCTTACCTG
		Locus_26545	Arabidopsis thaliana camphor resistance CrcB-like protein	ATATCTCACCCCAAGGCATCTGATTCTTTGAAGTCGACGATTTCGCCAATAGGTCACACAACCTTTATCATCATCACAATCTTTGGTCAACGCTGAGGTTTTAAGGTTCAGCACAAAGGTTATGGATTCTGGTAATGGCCATCAAGAACCGTTTCGAACCAGGTCTTTTAGTCGGGAGAGTAGTTTAGCCTCTTCTTTGAGCTTATCACGCAGCTTGCCTCTATTCATTAGTACCAATGATGTGGATGATAGTGAGAGTGTCTCAGAGGCTGGGGATATTGGGGACCGCTCGCTCCGGAGAAGGCATAGTATTGGTAGAAGCAACCGTTTGTTTTCTTCTGAGGATTTGCTAGAACAAGGGGTGACTGATGATACTTCTCGTCAAGAACATGACCTTTC…
		Locus_27789	Brassica oleracea var. oleracea ADP-ribosylation factor 1-like; transcript variant X2	GCTCTACGAGGGTCTTGACTGGCTCTCCAACAACATTGCTAACAAGGCATAGAAAAGGAGGTAGCAAGATTCCTCCCTGCTTGTTTGGTTTGTTTATAAAATCAAGGAAAGGGGTCTGTTTCGGTAGTACTATAAAAACGAAACCAAGATTTTATCATCACATGTTCTTCTTCTTCTTCTTCTCGCATCTCGCATC
		Locus_34203	Unknown	TCATCCTCTTTAGCCCTAAAAGCAGAGAGAGCAGAGCGAGCCATCTCCTCGTCTTCTCTAGACATCTGACTGCTAAAGCTCAAGCTCTTCATCTGCTGGCTCTGAGGCTGAGCAGGCTCTGTTGGCTGCATCTTCGGTTTCTCTTCTTCTTCCTTGTGGTTGTTACTGTTACTGTTCTTCTTCTTCTTCCTAAAGCCGCAGCAGGAACGCGA
		Locus_35832	Brassica oleracea var. oleracea probable DNA double-strand break repair Rad50 ATPase; transcript variant X2	GTAAAAAACGGCGTCGTAGCGCCAACAGCCTGATTAAACGAAACGGGAAGATAACGGAGAGAGACATTCCCACCGACGACGGATGCGCAGAAGACAATGCTGAGGGTCGCGACCTTCATGAACTGGGAGCGAGATTTGAGGTGCTGGAGAGGGACGAGCTTGAGGAAGACGATGGAGATGTAGCTGAGGATGGCGCAGGCGGACATGTGGCACATCGTGAGGAAGATGGGGAACTTGAATCCGTAGTTGGAGAGGAGGAACTTGTTGAGGAGGAGGACGCCGATGTTGGAGGAGTACCATGAGATGATGAGGGTCGATATGAAGAGGGTCTGCTTCTTTGATGAGGAGGAAGACGACATTGTTAATGTTGTGTTCTTCTTCTTCTTCTTC
		Locus_35976	Brassica napus protein IWS1 homolog	GTCTACAGACTCATCAGAATCGCTATCCTTGGCTCCGTTTCTCTTTGAAGTTATGTAGTTTATGTTGCGTATAACAACTTTTCTAGATGATTTCTTCCCTTCATTCCCCTCCTCTGATACAGTCTCGGCGCTGGACTCATCGCTTTGCTCCTCGGAAGATTCATACTTCTTCTTCTTGTTTTTCTTCTTCTTCTCAAGTCTCAAGG
		Locus_41197	Brassica napus E3 ubiquitin-protein ligase UPL1-like	CTTCATCCTCTTCAACCAGTATTTCCTCTTCAAATTCATCATCCTCAAGCTCATGATCATCTTGATCTGTGTCATGATGAGGCAGGTGATGTACATCTTCTTCTTCTTCTTCTTCCAAGTCATTGTCCTCCTCGTCTTCTTC
		Locus_42446	Unknown	TCATGATATAGAAGAACAAAGAAAATATCATATGATAAGATTCTAAGTCATTTAACTATGCACAAAACTCTGAAACCTATTGTGGTCTCATTGTTCTTAAAAAGCCAAATGCAAAGAGTTACTAGAGTGAGAGAGAGAGGGGAATGAACAGAATATACCAATATAACTACTACTTTCAGGGAGCTTTTATGCTGATCATGCAGGAGGATAAGGCTCTGTACACAGAGAGAGAGCTTTCAGTGAGAGGTTTTATGCCTCTTAGTGGCCGGTGTAGGATCTTCTTCTTCTTCTTC
		Locus_43066	Brassica napus autophagy-related protein 18h-like; transcript variant X3	TCCCATGTTTCGACCGGACTCCGCTGGATTGAACCACGGGGAGATGGAAATCGAGAAAGTATCTGCAAATGAGGTTGATATCAGAAGGAAGGATCTGCTTCCGGTGTTTGATCATTTTCACAGTGTGTATTCCAGTATGCGCAGAGGATTTTATGTGGAAAGAGATTCAGATTCTTCTTCTTCTTCTGATCCTCCATTCTG
		Locus_47166	Eutrema salsugineum hypothetical protein	GCATTTGTCCGAGCATTACGAACATGGTAATGGTGAGAATACCAGCAACCACTTGTCTCAAATCCACACCCATTGTGTTCTTCTTCTTCTAACACTCTCCCTTCAATTGAGGAGAGATTAGTGACTGGTTTAAAAGGATAAAAGAAAGAAAAAAGAGAC
		Locus_49977	Brassica napus shaggy-related protein kinase eta-like	GAAGGTTAGTCGAAGGCAACGTGGAGGACACAGTTAGAGGTTTTGCCTCCTCAAAACTCGTTCCAGGAATGAAGGTCAAAAAAGACAAGCTTCTCTACAACCTGACTTCCCCCAAACCTGCAAGAAAAGCTATTCAGTTGTATCTTCTTCTTCTTCTTTTGTCCT
		Locus_49978	Brassica rapa shaggy-related protein kinase eta	CTGACTTCCCCCAAACCTGCAAGAAAAGCTATTCAGTTGTATCTTCTTCTTCTTCTTTTGTCCTTTTTTAAAAAAGTTTGGTTAAAACAAAGAACGAAATCTTCTCTTTTTGCTTTATTCT
		Locus_50181	Unknown	TCCCAGACTGATGATTCACAAGCTCTACTACATTGCCATCAACTTGGTTATTGATAACCTCACATTCATCTGTTTTCTCTACATCATCACTGCTCTTAGCCCTCTTGTCCAAACCTTCACTAACATCATCATTAGTAGTATTCCTGGAATTTACTCATCAACTCAACAGATTTGGACTGCAGACGAATAGACTTTTTCCTTGAAGGTTTATCACTAATCTCCACTGTGTTCTTCTTCTTCTTCTTCTTAGCAGTCAGTGACAGTGCTTTTAGTATCCTCTAGATTCCGTTTC
		Locus_52400	Unknown	CCAACACATTGCACAGAAGTTAATATCATAAGCACGTCTTCTCCTCAGAGAGAAATTTCTACTCCCTTCTTCTGTTTTCCCTCCCTAGTCTCACTCTTCTTCTTCTTCTGAATTCCCTCCCTGGTCTTGCTCTTCTTATTCTTCTTCTTCTTCTTCTGATTTCCCTCCGATGTACACTCTTCTTCTGCTG
		Locus_60236	Brassica oleracea var. oleracea myb-related protein 3R-1	TCTTTACAAATCACATGAATCTTCTGAGAGGGAAACAAAGGGGAAACAAAAAAAAATATTTTTTCTGTTTTTCTTCTTCTCACACCTATGAGAAGTTACACTACAGAAAGAAAATGGGTTGAAAGCAAAGTTATTTTTTCTTCTTCTCCAAAACCTTATGCTAGTCTTGGCTTATATTTTCTTCTTCTTCTTCTTCTTCTGTCTTCT
		Locus_63575	Brassica napus N-alpha-acetyltransferase 20-like	CTGGTGTCGTTCTTCTTCTTCTTCTGAGGGAAGCGATTTGGGGAAAAGAAGATGACGACGATTCGAAGATTCAGCTGCAACGACCTTCTCCGATTCACCTCCGTGAATCTCGACCACCTCACTGAAACAGTAATCAGTTATTCTTCTTCTCTTATTCTTTTGTAGGCACTGGTTGATTAGTTTCTTTCTTTAATTG
		Locus_64307	Brassica napus cyclin-D3-1-like	TTCGTTTCTTCTTGATGCTCTCTACTGCGAAGAAGAGAAATGGGACGATGAAGAAGTAGTTGAAGAGAACTCTTCCTATTCTTCTTCTTCTTCTACTACTTCTCCGTTCGTTCTTCTGGAGCAAGATTTGTACTGGGAAGACGAAGATCTGGTCACTCTC
		Locus_66785	Brassica oleracea var. oleracea PH domain-containing protein DDB	GAAACTCGCTGCTGCAAGAAAAGCTGCCGCTGAAGAGGCACTCTTGCTCCGACAGCAAACCTCTGATGAGTTGGTTCCAGTTCAAGAAGAAGATATCAATGGCGTAGGAAAGAAAGAATCAGACCCCCCGGTTCCTGAAATGAAAGTAGTTGCAGAAAAAGTAAGCAGGTCTTCTGGTAATAGACAGTCTGATGAGAAAGAGAACCGTCGGAAGACTGAGTCAGAGATCAATGGCAAAGGGTCTACAGTTAAAGAAGAACAACAGGTTGGGGAGAAAACGCCTATGATCCTCCTTAAGAAGAAGAAATCCAAAGAAGCACAACCAAAGAGCAGTACAAAGCCGAGAATGTCTAAGCTCAATATATCGGAGAGGACTCCAAGTCAAAAGCCTAGTAACGA…
		Locus_66790	Brassica napus protein AUXIN SIGNALING F-BOX 3-like	TCTGATCATCTCATCATCATTGGACTAAGCAGTCCAGAGTTTATCTTTAGATTCGATTCATGATTCTCCTTCATTTTCAACGTTTTCCTCGTTGAGTTCCTCTGTTCTTCTTCTTCTTCTTC
		Locus_68002	Brassica napus protein TIFY 10A-like	AAACTCATAGTCGTTGTGGGCTGACGTGAGTTGCCGTTGACTTCAGGCTTGCATGACATCCCTAAGCTGAGATCTCCAAAGCTACCGTTCTCTTTCAGATACTGACTCAGTCGACTGCACGTCAGGGAGAAGCTCGGCTTCCTGGAGAATCTCCGAGTAGCGGCGGAATCAGAGCAATCCATAGAACTTGACATCATTTTAACAAAGTTTCAGTTTCAGTTTCTGTCTTCTTCTTCTTCTTCTTT
		Locus_70719	Unknown	TCTCTCTGAGCTGAAGAAGCAGAAACCTCAGCTTCTCTTCTTGTAATCGTCTCCACCATCTCACGATCTTCACATAAACAAGGCTCGAGACCAATGAGAAGCCACAAATGAGGGTGAATGACCAGAACACCCTTGTACTACTCACGTAATTACAAGGCGCCCGCTCAAAAATTCCTGAGTCCTTCAGTCGCTTCTTGGCAGTCTCAATCACCCGCCAAGGAAACGACTGGTTCACGGTGCTTGAGGATTCATCTTCTTCTTCTTCTTCTTCTTCTTCTACGA
		Locus_71720	Unknown	TCTTCCGATCTTGCGGATCAAAAATTTAATCTTTGCGTCACCGTTTCAGTTCTTCTCTCTTTCTCTAGGGTTCTTCTTCTTCTTCTTCTACAAGCTTCATCCACTAAACATGAGTCGTCATCCCGAAGTGAAGTGGGCAGAGACCACTGACAAGAT
		Locus_75359	Brassica oleracea var. oleracea cellulose synthase A catalytic subunit 5 [UDP-forming];transcript variant X2	TTCTTCGATGTTTTCTAACGCATGTATCTGCTTAGAAGCTTCCTTGTTCTTCTTCTTCTTCTTATCAGCTGTCTTCGCCTTACGATTCTTTCTTCCACCACAGCAAAAGAAACACCACTTAGGCCAGCAGTTGCAAGTCATGCGCGGAGTCTTCTTCTTCTTCGGCGCATCGTATCCGTAAAGCGCTTGTCTCCTGAACACACA
		Locus_76966	Brassica napus homogentisate phytyltransferase 1, chloroplastic-like ;transcript variant X2	CAACTCACTATTAGTTTGGAATCTTTGGATACTTAACCAAACAAGGGTTTCTTGCTGCACAAGGAAAAAATCCCCTTTTTAAATTGCCCAAACGAATGCTCGGCAATGCTTTGCAGTTTATTAATGTTTAAGGATAAAAGAGCTAATCTCTACCTAGTTTCATACTCTTTGTCTGAATAAAAACAGAAGCACAGTAATGACTTTATCTTCTTCTTCTTCTTCTTCTGATGTGA
		Locus_80115	Brassica napus probable beta-1,3-galactosyltransferase 3; transcript variant X2	CGCCACTCTTCCACTTCACGTCCCTGCGAATTTAAAGAGCCCCCTGTTCCTAGAGAGAGAGAACCAAAATCTCTTTAACACAATCTCTTATGGAAAAAATTACAGAGTACTAATTCTGAAATCGCAGATTCTTGTTTCGGAAGCTCTGAAGATTGAGCTGCTCCCTTTGTGTGTGTAGCTGGTTTATGAGCTTGATTCATCTTATGGAATAGATACTTTTTGGTTTCTTGGAACCCTGTTCTTCTTCTTCTTCTGGTCTTGTTGAAGGAAAAAAATAATGTCTCCAAAGATCAAAGGAGAGAATCTTTACTCTAGAAGCTTCGTATCAAGAAAATGGACGTTTCTACTCTGTTTTGCAAGTTTCTGCTTCGGGATATTTTTCACCGATAGGATGTGGAA…
		Locus_80603	Brassica oleracea var. oleracea transcription initiation factor IIB-1	CCAAGTTGGTATGCTAAGGAAGAGGATCTTAAGAACCTCTCAAGTCCTTGAAATGATTTCTTTTATTTTTCTTCTTCTTCTTCTATGCAATAGAAACTCTTTATATCTTATTATATATCTGTCTACCGACGTGGATACAAAGCAGTTGTTCTCTCGAGTAGAGCGGCTTTTGGTTTTTTTTTTTTTT
		Locus_84656	Brassica oleracea var. oleracea uncharacterized membrane protein At1g16860	GAGAGAGAGAGAGAGATCGAGATCCACAACACGACGGAGAAGAGAGAGCTCACCGGATCTCATCAGCTTCCTCAGTATCCCTTCCGTTTTCGTCTTCTTCTTCTTCTACTGCCACTCCCAGAATAGCAACTA
		Locus_91208	Unknown	GACTCTTTCAGCATCTTCCTCCTCTCCCTCTCCATCTCTTATACGATGCCGTATCACTCCTTTTCTTCTTCTTCTTCTACCAATCCTCTCTTCTAAACCAGGATCCACCGTTGGATCCGTTCACCTTCTTCCCGTGGAGATCTCCTGAGAGCCACCATGCCTACTTTCTCTGCAATTGCTTTGGATAGAATGCTAGAGCCAGA
		Locus_96302	Unknown	TTTTTTTCTTGTAACTCAATGAAAGTATACTAAACACTTAACCTTTTTAATACATCAATTCATAAAACATGAGAAAATCATAGTTTTGATTCATCTTTTGAATAGAATCAAGAACTGTTTTCTTCTTTTTTCAAATAGATAATATATATAAAAGAAATACAAGTCTTTATTCATCTTCCTCCATGATTCTATCTGTAATGAATCACGGGTGCGTTAGAATTAGGATCCCACACACCTCCTTCCTTAACATACGCCATATACCTCGCAAACTCTGGTTTCGCCGTGGCCAAACTCTTCTTGGTTTTCTTCTTCTTCTTCTGAAA
		Locus_97519	Unknown	CGCAACGCCACTTGTATCCTCCATATAACACTCCAGCTTCTGCTTTCCATATGCATTCCTCTTGACAAAACCCTGGCTTTGGCTTCCCTCAGAGAGTTGTTGCTTCAGAGCAGAAACAAGGGTGTCTGGGAGATAGATTACAGTTTGAAAGCAACGCTAGATATAGCAACCACAACATGGTTTACAATGAGTGTTCTTCTTCTTCGTCGAAATCGAAATTCTCTGGGAGTGGATATAGTTATCCTAACGGAGGAAGAAGTGATTACAAGCCGGGGAATAGATTATTGGATTCAAATGGCTCAGAGGTGAAGTTTGTGAGAGATTTGAACTTGAATGTGACACTTCCATCAAACACTTGTGTTGTTGAAGTTAGAAAGGATGAAGCTACTTTACCATGGC…
		Locus_97772	Brassica oleracea var. oleracea DNA damage-binding protein 1a	TGAGCCGTGACGACGTAGTTCCATGAGCTCATCTTCTTCTTCTTCTTCTTCTGGATTTACTGTCTACTATGCGAGGGCTTTCCCGCCTCTGATTCGGGAGAAGCTTCTGGATTTCTCTAAGACGAGGTTTGGGGGATTTTAACGAAGGAGAAAGAGAAAGAGA
		Locus_100425	Brassica napus eukaryotic translation initiation factor isoform 4G-2-like; transcript variant X1	TTTCTTAGCCTCATCCAACAACAATCTCTCCGACTCACACCATTCCTTTAACTGCGATTAGATCGAAAACAATGGAGCAACAAGGAGACCGTCCCGTGTTGAGCTTGAGGCCTGGAGGTGGTGGTCGTGGAGGAAGCAGACTCTTTGCACATCGCCCTTCGTCTTCTTCTTCTTCTTCTGATT
		Locus_100859	Brassica oleracea var. oleracea protein LATERAL ROOT PRIMORDIUM 1;transcript variant X2	TAAGAAAGAAACAATCTAGAAGAAGGAAACAAAACATACATCATCACAGAGTTTGTTTTTAAGGGAGAGGCAAGAGAAGATCCACAAGAGAGTACAAGAACATATCAGTTAGTGACAGTAGATTGCAGTTTCTTCTTCTTCTTCTTCTTCTA
		Locus_104542	Unknown	TAAAAGACTAAAAGTAATGCAGCTAAGTACAAGGAATATGTGTGGTGTTGCCAAAAAAAAAAAGTCAGATAAAAGTAGTATCAAAATGAAGAACGATTACAGTAGCTGTTAGTTATAAGCAAAAAGAATGTTTTGCAAAGAGTATCATCCTAAAACCGGTCAGTCTTGCTTCTTCTTCTTCTTCTCAT
		Locus_107969	Brassica oleracea var. oleracea protein NLP1-like; transcript variant X1	AACTCTTTCTAATATAGCATCCAACAGATCCTACCAAACCTTCAAGTTCTCAAAGACTTGTATAAGCTACAGATCCTACCAAACCAATGCTCCTCTACTTGGAAGGCTAAAGCAGAATCAACTTTATCACCAAAGCTTCGGCTCTTTTGTTGAATGTTTTTTTTTCTAATGCTCTTCTTCTTCTTCTGGACAAAATTGATTGATATGGGCTTGAAGATTTTTTACCGAGAAGTGGACCCGTGACAAGAGCATCCACTACTCTAATCACACGTATACAGCTTTGTCTATATCTGAACTAAAAGAAAGACGCAGCGTATTGGTTTATCACAGACAAATCAAACTTGATCTGCTCTTATGTTGAATGCTGTTTTCTTCCTTAGAAAGAGAGAGAAACGAAAA…
		Locus_109288	Unknown	ACAAAACGGCACCGTTCTTGAAGAACCAAGAGACTGACGAAGGTAAATAGACTTCATCAGGGTGAAAGAAGACTCTCGGACCATAGTGTTGAACCAAAGCATGGATCTGGTCTAAGTTTGGCATTGCGTGTAAACTTGGATCAAGGTTTTTCAAACAAGCGATGTTGTTACAGAGATGATCTTCTTCTTCTTCTTCCATCACCTTC
		Locus_111629	Brassica oleracea var. oleracea E3 ubiquitin-protein ligase SINA-like 2; transcript variant X2	AGCATATTAAACTTCATACATTAAGTTCATACACAATCCAAAAGCATATTAAACTTCATACAACTTCATACAATCATACTCCTTCCTCGTTCCCTGCTCATCCTCCTCTTTATCTTCTCCTGAGAACTTTGTCAACAACATCAGTCTCCTCATCATGTGTTTTCTTCTTCTTCTTCTCCTCCTCGTCGTCGG
		Locus_112211	Brassica napus probable protein phosphatase 2C 46	AAAAAAAATAAAAAAAAAAAGAACAGGAAAAGTCAATTAGAGGAACAAGAGAGAAGAGAGTTAGGTTTTAATAGAAAAATCTGATCCAGTAACAGAGATTGGATTGTCTGGTTAGAAGCTGTGGAGCCCTTTCTCTTCTCTTTCGTCTTTCCTCTCACAGAGAGAAGCTCAGACGCCACCAAGCCCTTCTTCTTCTTCTTCTTCTTCTTCTTCTTCTTCTACTG
		Locus_121623	Brassica oleracea var. oleracea plant cysteine oxidase 4; transcript variant X1	CCTCTGAGCAAAGTAAGGCATGATCTGAAATCCAAATTCTCAGGCTCACCAGTTATCTCCCAAACAGAGGAACAGAGCTTCTTCTTCTTCTTCTAAAACACAAGCGGTGATGATACTAAAACTTGATGGAAGATATCATATCCACTTGATCTACATCATACAAGCATCTCTCCCTCCCTGAAACAGAG
		Locus_125004	Brassica oleracea var. oleracea 3-oxoacyl-[acyl-carrier-protein] synthase II, chloroplastic-like;transcript variant X2	AAACGACTTGGCGTCTCCCTCCGGCAAAAACTCACGCATCCAAACACTGAAGTGAGAGAGAGAGAATCATTACTCGAGAATCCAATCTTCTTCTTCTTCTTCTGCTAGATTCTCACGCCTTTTCTCTATCTTCATCCGAGTATGACGATGGGTGGTGCGTCTTCATGCGATTCACTAGTGGCTGCTTGCATGTCCTCCGCCTCGCACTCAAGCGGAGAC
		Locus_137370	Brassica oleracea var. oleracea basic-leucine zipper transcription factor A-like	GGTGGCTGGAGACTGAGATGGATTCCCTTTCTTCTCCATTTTGTTTCCTTCCCACTCAGAAATTCTTCTTCTCAAAGATCAGACTGAGAATCCGCTTTTTACCATTAGGCAGCTCTGAGCTTCTTCTTCTTCTAAG
		Locus_144571	Brassica napus photosynthetic NDH subunit of lumenal location 4, chloroplastic;transcript variant X3	AACGAAGAAAGCTCGGATCCAACAATGGCGATTTCTACTTTAACACTCACATCATCTCACTACACGCGTTCCTTTAGACCCACCATCTCTTCTTCTTCTTCGTCGTCATCGTCATTCTCATGTCTCTGTTCTTCTTCTTCTTCTTCCACC
		Locus_148586	Brassica oleracea var. oleracea scarecrow-like protein 6	AGTCTCCCATCATGATGAGCCTCAGGATGCTCTGGTCGTTGTCATGGTCATGCGTGGGAGAGGCAGGAAGCACTTGCTCCCAATCACTCGCTCCACATTGCTCATCGCCGCCGGAGATACCGCCGCCTCCGACGGCAGCGTTTACGCCGTGAGAGGAAGACACCGTGGAGGAGGATGTAGCGAGAGGGCTAAGAACAGAGGTGGGCTCTATGTCGGAGGAGAAATAAGAAGAAATCACCTTCCCTTGAAACTCTTCAAAGGGTAAGGGCATTGCTGACTTTTCTCGACAAATTCACAATCTCTCAAAACTCTTTTCTTCCTCTTCTCTCTTATGTATTTCTTCTTCTTCTTCTT
		Locus_153372	Unknown	CCAAAAGGGAATAGTAATGGGTACGTCTTCTTTCTCTCATTGTTGACTCGTTTCAGTTTCTTTCTTTGGACCAAGAACTTCCATTAACGGTTCTTCTTCTTCTTCTTATGGGTTTCTCTGTTAGCTTTTCACAGTTAAGTGATGTCGGTGGGATCTTTGTTCATTATTTTGTTATGTAGTTACATATGACTTGTAATTTTCTTTGGTA
		Locus_153900	Brassica napus RING-H2 finger protein ATL13-like	TTGGCTTGCAGGGAGACAAAACAAGGTTGTTCATTCTTCTTCTTCATCTAATGTCTAGTTTCTATATACATATTTCTTTTCAAGTTTTAGTTATTTTTCAATTGTTACTTTGTGTTAGTCCTCATAAGTGCAAAACCAGGTGAATCATTGTAGAAA
miR5029	1
		Locus_14307	Unknown	ATTTTCCGTGAAGATCAAGGTTTCTCTGAAACTGATGCATTTTTTGCATGGACGTTTGAGAAACGGCACCCACTCTGGCAAACGCTTTTGTCCTTCTTCTGGCCTGTATTGACTCTCGCTATTTGTTTGTTTCCTGTGTACCCACACCGTTGCAAACTCATTGTTCTCTACTCATGTGCTGGCATTCTTTTGATGATTCTCTCCTTGCTTTTCGTGAGAGCAGTTGCTTTCGGTGCGATGTGGATTCTTCTTGGAAAGCGTGTCTGGTTCTTCCCCAACATTCTTGCGGAGGAAGCCACATTGAAGGAACTGTTCCGTTTCTGGCCAAAGAAAGACGAGGAAGAACCTCCCAAGTGGACATCTCGACTTTTCTACACAGTAGTGGCTGTTGTTGTTGTC…
miR5037a	1
		Locus_121327	Brassica napus GDSL esterase/lipase At5g08460-like;transcript variant X2	CTTGAATCCGAGATCTTTTTGTATTATTTGTTTCTCAGCCCCGTACTTTAATTTTGAGTCAAGAAGACCCCACAGTTTTTCTTTTCCTCCTAGACGAAAATATATGAGATAACCTAAGTGACAAAATTCAATATGTTCTTTTATGTGCAAATTGATTTTCCTCGTCGGTTGATTTAAGCATGAAGCATCGCCTCTAGGTTAGTTGGGTAACACATGTCCACATGGCGACCATTCCATACATTGTCGGCGAGGATTGCGTTCACGGCGTCTGTAGGATGAAACTGGTCCCACCAAAGATGTCCGGCGGCGTCAGAGCAAGCCATCTCCGGTGCGATGCACGGAAGCCATCCCTTGTACCTCCCTAGCCCACAACACGCCTCCGTCGTCTCATTAAAACCG…
miR5137	12
		Locus_24658	Brassica napus acyl-CoA-binding protein-like	TCGCCGATGTATAAATAACAAACGCGTAGTCCTCGTCTTCTCCGTCTTACGCTGATTTTATCTCCGCAATTTATCTCAACTTCTGACGTCTAATCATCATGGGTTTGAAGGAGGAATTTGAGGAGCACGCTGAGAAAGTCAAGAAGCTCACCGCGAGCCCATCGAACGAGGACTTGCTCATCCTCTACGGTCTCTACAAGCAAGCCACCGTTGGGCCAGTGACCACCAGTTAATATTATTACCCTTTTTTTTTTCTCTCTGCACGCCTTAAGAAAGCTTCATTTTAAGATCCTGCGGTTTGCTTCTTGGTTCAACCTCTTTTTTTTTTTTTT
		Locus_36429	Unknown	GGGTCTTGCCTCCTCCTCGTTCTGATGCCGTAATCTTTTTGAGCTAGCTGTTTCTGTGAAGGGACCGGAGTCAAGAGCCTTAACCTCCGCTTGCTTCAGACAGTAATGCTCCAGTGTCTTCCTGTTCGGTTCGGTTCGTTTGGTGTAGGGTCTCCAAGGCCTCGTCTTTTTTGTCTCTGGAGCTACTTCGACGTCTGGAGTGGATACCACCGGAATGTGGTCGGACCGGGACCTAGTCAACCCCGCTTCGCCTATAGTCCTTTCGGTTTCGCCTTGGGATAATCTTCGGCCCCTAAGATTATTCTCCGGTCGATTTTCTCCTTGACTAATGCTCTTGTTTCAGGTTCCGGAACCAAGTTCAAGCGTTGGTCTACTGGTAATCGAATAGGTGCA
		Locus_43646	Brassica napus E3 ubiquitin-protein ligase KEG-like;transcript variant X1	CTGATCCTAGCTTTCTTGGCCTTCATCCTTCAACAGGTTTTCTCTCTGACTCTCTCGGTTCTCCAGCTTCCCTCAAGTTACTTGTTCCAGTTTCTGATGATCGTTTCGAAGTTATTTGTTTGTTTTCTCTCTTTCGTCAGGCACTTGTAGTTATCATTACCGGTTATTAGGTTTTTATCACTTTCCCTCGTCTTCGCCGTCACTACCTCGTCTTACGGTTTCAAAAGCCTTAATCCGTCGAAATATCTGCTTCATACTCAAGCCATCTCCCTCATTACCGGATATGGCTTCAACGATAGCTGCTCAAAAGCCTGATGATTCTGAGTACGAGATCATTGAAGGTGGCTCTGAGAGCGCTTTAGCAACCGGTACTAGCCCCTGGATGAACTCTGCGACCTT…
		Locus_60912	Brassica napus myosin-13	CAAAAAGGTATTCAAAAGTGTTTGGATGAAACTTACAAGTGTATTGCTTGCACTCTCTTCTTTCATCAAGAAATCAATCAAACACGGATCCGAAAAACAAAACCATACATGTTGACATGTGGACTAACGTACATGAGCTTAAACGTTGTGGACTCATCAACAAGGCCTTTTAAATATTTTGCTTGATCATCTCTGAGCGCCTTTGGTCCCGAGGGTTGAACCTGAAGCAGCTTGGGAGTTACGACGGCACAGATTCTGCCAGTTCTTGTAATTTTTTCAGACCGAAGGTGGCTATAAGTTCCATCGAGACAAAACATTCTTTAGCCTCGTCTTCTCCATCTTCTTCTTCTTT
		Locus_72387	Brassica napus VQ motif-containing protein 4-like	CAGGGTTCCGTCTCTACGAGCGCCGTAACTCGATGAAGAATCTCAAAATCAACCCGTTAAACCCGGTTTTCAACCCGGTTAACTCAGCTTTCTCTCCCCGGAAACCCGAGATCCTCTCTCCAAGCATCCTCGATTTCCCGTCTCTCGTTTTGAGCCCGGTCACTCCTCTTATACCCGACCCGTTTAATCGATCCGGGTCATCGAGTCAGAGCCCCGACGATGCCGAGGAGAAGGCTATGAAAGAGAGAGGCTTTTATCTGCATCCGTCTCCGGCGACAACTCCGATGGATTCAGAGCCTCGTCTTCTTCCTCTGTTTCCG
		Locus_75093	Brassica oleracea var. oleracea chaperone protein dnaJ 15-like	CTCGATTTCTTTCTCGATCTCGTATTCTTGGTGAGACGATGAGTTCCAAAAAGGCTGGTGGCTCGTCTTCTCCGGCAACTCGAAGGGACCCCTACGAGGTCCTCTCCGTATCAAGAACCGCGTCTGATCAAGAAATCAAATCC
		Locus_76510	Brassica napus syntaxin-71-like; transcript variant X5	AGTTACCGATCCTTAAGTGAGATTTTTGGGAATCGATTTTAATGGGGGTGTTTGGTACACGTGTCAGCGAGGAAAGGCAACAAGATTTTTATTTTTTTCATTCTTTTCTTTTCACGCGTTTGGTGTTCCTCGTCTTCTCCGTCTCTCGACGATCGAAAGTCAAAACCCACCATATCTGCTCTCGCTTCTCCGTCTGAGACGATCGACGACTCTGTCGGTCATCAAGGCGTCTCCTCCGTGTTCTCCGTCAGACGA
		Locus_77385	Brassica oleracea var. oleracea protein OVEREXPRESSOR OF CATIONIC PEROXIDASE 3	CGGTTGCCTTATCTTCTCCCGGCGTCGCCTTTCGTTCTCCGGCGTTATCTTCTTCATCAGGTCTATCCGCCGCCACTAGAGTTCTCTTTCCGAATCAGAGCGCTAGCCCTTTTCTTCTATCTCTTCCAACTCATCGTGCTTCTCGCTCTGTACTTGTTTTTGGTCGTGGGAAGAACCGAAAGGGATTCGTTTCCTCGTCTTCTTCGTCTCC
		Locus_102580	Brassica napus exocyst complex component EXO70A1-like; transcript variant X2	ATCTGGTCAGGCTCAGCTTTCCCCTTTTCGTCTTCTTGAACCACCTCCGTACGCTCGTTGATCTCCTCCGCTAGATCCGCTTGTGACCACCTTCTTCTCCAAAATCAAACTTACTGAATCGCCGACGGTTCCGTCTCTTACTCCTGCTTCTCCGTGTTAATCGCCGGCACCGCCGTCGAATTCAATCACCGTCTGAGCGGCGACCGTCTTCAGATCGCGAAGCTCTTGGCTCTTTGGATTATGGAATCACCGGATATTCGCGGCGGCGACGGTTCTGATTTCGCGACGCTCGAGACGGCGGAGAAGATAATACTCCGGTGGGACTCAACGACCTCCGAGGAAGCGAAAGAGAATCTCATCTTCCAAAGCGATCGCGTGGAAGTGGATCGGTACTTGCAA…
		Locus_111370	Brassica napus probable sugar phosphate/phosphate translocator At5g05820	AGCAACTACGGGTTCAAGTACCCGATCTTCCTCACCATGTGCCACATGACTGCATGCTCGCTCCTCAGCTACGCCGCCGTCGCGTGGCTGAAGATCGTTCCGATGCAGACGGTTCGATCCCGGGTCCAGTTCGCGAAGATCTCGGCCTTGAGCCTCGTCTTCTGCGTGTCGGTGGTGTTCGGGAAC
		Locus_148060	Brassica napus protein SPIRAL1-like ; transcript variant X1	GTTTGCTTCTTCTTCTCCGTCCATTTGCTTCTTCTCCTTCTAGATCTGATCTATCAAGCCCAAGATTCTTGGAGAATTGTGAGAGGTTTTTCGTTTTCAGCTGTGGATTTTGCATGAGCTTATGTGCTTATCTTCTTGGTGTATATCATTGTTTGTTCCAAAGAGTAAACAAAGTATCTTTGAGATCATAATTGAGTTCAAAGAGGTTTCAAAAAGTCTTTCC
		Locus_154936	Unknown	CTGCGTGTCGTTTCACCGGAGAGACTCCGATTCTCCCCCGACGGTGAAGATCGTGTCGGTTAACGGCGATCTCCGGGAATACCATGTTCCGGTGCTAGCGTCTCAGGTCCTGGAAGCAGAATCAGCCGCTGCTTCGTCTTCGTCGTCTTCCTCTAGGCCTTCCTCTTACTTCATCTGCGATTCGGATTC
miR5139	12
		Locus_15480	Brassica oleracea var. oleracea glutaredoxin-C7	AAAAAAAAAAAAAAACTTTAAAAGCAATTAGAAAGCAGACAATGAAGGTTTCAGAGCCAGAGTGCGCCGGCGTCTTTGAGGAGAGGAACGAGAGAACCGTTGATGTGAGAAGCCATGACTCTGTCCATAGCCCCAACCAGCTTACCGCCTATGAAGACGACCGGAAGAGCACCTGGAGAAGAGGCGCCTGAGCAGCCGAGGAGACGAATGAGTGCTCGCTGGATGTCGCCGCCGTAGGGGTGCAGGTCGAGCTCGTGAACGGCGGGGCTGACTCCCATTCC
		Locus_18230	Brassica rapa protein WVD2-like 1	ACGGCCCTAAAGTTACCCTTTTGCAAACCCGAATCTTTAGCTGCACTCGGTTTTCTATTACCCACCGTTGCCTTTTACCATCTTACCTTCTTCAGTACCATGTTTATCACCAACTCTTGAGACCCTCCTGTTCGTACTTGAGGCTGAGGTCGTGCTTCGTGGTCTTGACGGTGCCACTTTAGATGGCTCGGTCTTGTAACAAGACACCGGTCTAGTAACGGTGTTGTAGAATGAAGGCATTGGTGTTGCCTTGAAGTTGAGGCTTTTTCTGAATTGCTTCATCTCAGCTTCTGCCTTTTGCTGTGTTTTCGCTTGAACCTGGTTTGTCTCTGTCTTTTTAGCATGTATTTTCTCTTCCAGTTTCATATAGAACTCTTTTCTCTTCTCAGCTCGTTCGCT…
		Locus_38232	Unknown	AGTGGTATCAGAGCCAGGTTAAGGCGATTCTCGCGGATTAGCTTTGGATTCTCAAGAGTTTGTGGATTATTCAAGAACAAAGCGGAGGAACAAGAAAGATGAAGCGTTAGGGGTTTTGCGATATCACAAGCTGAGTTGGTGATTGATCTTGGATCAATTAATTATGGAGTCGGGAAGAGTTCTACGATGAAGAGACTGCTCAGTGATGGCAATTACAAGTTCTGGGAAGAGTAAACAGAATCAAAACGATTCACCGTTACGGAGACATCGCAAGCTGAGGAAGAAGAAGGTATCAGCTGGGTTCATGTTGATATCACAGGTCCTGAAGGAAGATATGTTTGTGGTGAAGAAACTCAGTGATGGTGATGATTTCAAGAAGGTGAAATCATGGAGCAGTAA…
		Locus_49064	Unknown	CTACAGGTCAGACACAACCAATCTCAGCATCATTTGTGACACTTTTTGCCGTCTATAACTGTATTTGTGTCAGAAATGGAAACAAATAGATAGCTGCATATAATTCGGGAATCAACGAAAACAAAAAATAAAGAGCAAAAATTTATCAGAGCCAGGTTTCGATCCTGGGACCTGTGGGTTATGGGCCCACCACGCTTCCGCTGCGCCACTCTGATTTGTTGAAAGAGTATCATACATAAAACACTAAATACTTAAATTACCAGTTTCAAATGCTTCATTC
		Locus_57515	Unknown	ATTTGGTATCAGAGCGGGGTTCCGTCCCGACTCTGACCCGGGATGGCGATTTGTTGGGACGTGGTTTTGGCTCGGTTTTGACTCGGTTTTAATCCGGTTTAATCGATTTTAAAAGATTTTTGAATTTGGGGATTTGAGAGTTTTAAAGAAAGAAAAATACAGCACCTTTCCGCTCAGTAACTTCTGACCCAATTGTCTTTTTATTGACGATGAGTTTATCATCGTCATCCGCTCTCTAGCTAACAAGGTTTCAGCCAGATGTTCGAGAGATGGATGATGTCACAGTTTGATAGATTGCTCAGGTGTGTATCAGTTTCGTCAGCCGTGTTCAGAGATTGTCCGCATGTGGATGTGTGACGTTGTTGCCACCACCCAAACTTCAAGTCATCGCTCAACGAG…
		Locus_70279	Unknown	CTTTTATGGTATCAGAGCCACCTTGTTCTTGAGGCCTAAAACTTTTTCTTTCTTCCGCAAATTCTCTGAGTTTTAATTCTATTTTTGGCAAAGTTCATCTTGTTCTTGATTCTTTGTTTCCAGATTTTGCCAAAAATAGTAAAGACCATCCGAAACCTTTTCTTTTCTTTCTCTCATGATGGATACCTTTGAGAACACAAAGATGGTGATGATACCAGTCACACTCAAGGGTCCTAACTACCTGACATGGGCAAGACTTGCCAAAACAGCTCTCGGAGGCAGATGTCTTTGGGATATTGTTGAAGAAGGCCGCCCCACCAAGAAGACTGTCCTAGGAGATGATGGCAAAGAGGTGGTGATTGCGGATGCTGGGGAGAAGAAGAAAGGTCAGGAGGACCT…
		Locus_72682	Unknown	TCAAAATGTGCTTGTCTTTAGAAGGCTTAGTCTAGTTCTCTTATGGCTTTTGGTATCAGAGTCAGGACTTAGGAGAGTCGCTTTCCTCCGGTGAAGATCGTATGAAGTCATGATAAGCTTTCTTCTGCTGGTTCAGGTCGTGTTTTCCTTACTTCTTTGACCTGGTTGGTTCATCTTGTTGATGATAAGTTCCGTGGTTAATAAGATTGTAGTAAAAGCAAAGTTCATTGTAGTGAAAAAAACTTATGGATGATAGAGTTTTAAGTT
		Locus_86013	Unknown	ACCTAACAAAGTGGTATCAGAGCCAGGTTCTGTGTTTCATGGTTACTCAAGCCAAGAATCATGTTTTGTCAAGAAGAGAAGTGGAAGCTTCGAAGGTTATGGAAGCTGTGTTTTATGGAAGGAGAAACTCATGGTTTATGAGGAGATTCTAAGCATGAGTGAAGCTTTGGAGATCACTGAGATTTCAAGAGAGAAAGTCTCAGATCCAGAAGAAAGAGAGAA
		Locus_98438	Unknown	CTGTTAGAGGAGGGAGAGGAACTAGAGGACTGGGAGCATGGCGAGATCACTGATGGTATGGAAGAGGAAGAACATGTTGGTGAAGGAGTAGAGGAGGGGGAGCAAGCTGTTCTGGAGGCTGATGCTGGCGAGACTGATGTGGCTGATCCAGGAAAGGCTCCGTTGAAGAAAGGTGTTAAGGCGGGGAATGGGGGAGCTCCAAAGAAGCTGTCAGGGCCAGGTTTCGTCTCTCCACGTAAGAAGCTCCT
		Locus_122225	Unknown	CTACAAGTGGTATCAGAGCCGTGTTTACGGTTTAAGGAGTTTTCAGATCTGAGGTGATCCGGGTTATCACTCATATATCTAATCAGTTTAAGGAATCTCTTACTGATTAGCTCTGTGTTAGGATCACCCGTAATAGATCTGAACACCTGTGTGGGATTTCTTGTTGGGTTTCTAGATCTACTGGTTTTCTTGGATTTATCTGGTATTCTGGTTGTGAGATCTACGGGTATTTTGTTATTTGCTGTGGGATTATGTGTCTGTGTGATTTCAGGTTCTGATCAAGCTTGGAGTTACTAGTCATGGAGCCTACAAAAGGGAGGTTTGAGGTGGAAAAATTCGATGGAGACGGGGATTTTGCTTTATGGAAGCATAAGGTGTTGGCTCAGTTCGAGATTCTTG…
		Locus_124775	Unknown	TTTGGTATCAGAGCCAGGTTTTTCTTGTGAAGTGCAATGGCCGATGCGAAAGCATTAACAGATATGAAAGCACTAGGAAGAAGAGAAGACGTTCCGCGTGCAGTAGTCTGTCCAATGCTCAACACGTCCAACTATACCGTTTGGGCGAAGAGGATGAAAGTTCTGCTAAAAGTTCATAAGGCTTGGGAGACAATCGATCCTGGTACAGATGAAGAAGAGAAGAACGATATCGCAACGGCACTTTTGTTTCAGTCAATTCCTGAAAACTTGATTTTACAGGTCGGAGAAGATGACTCCCCTAAAGATATTTGGGAAGCCATTAAAACCAGAAACCTTGGTGCCGAACGCGTGAAAGAAGCTCGTCTACAAACCTTAATGAATGAGTTCGACCGTCTAAGA…
		Locus_143043	Brassica oleracea var. oleracea BTB/POZ and MATH domain-containing protein 3-like; transcript variant X2	AGCATGTGGGGTTACAAACGCTTTTTAAGAAGAACAGCTTTAGAAGCCTCTGACTACTTAAAGGATGATTCTCTCGTCATCAATTGTACCGTTGGTGTTGTCAGAGCCAGGCTCGAGGGTCCGAAACAGTTTGGCATTGTGCTGCCCTCGTCTGATATGGGTCAGGGATTGAAAGA
miR5215	19
		Locus_377	Brassica oleracea var. oleracea auxin response factor 2-like	CATTAATGTTGATTTAAAGGCAGAGGCAGACACCGACGAAGTTTATGCGCAGATTACTCTTCTTCCCGAAGCTATTCAAGACGAGAATGCGATTGAGAAAGAGGCGCCGCCTCCTCCTCCTCCTAGGTTTCAGGTGCACTCGTTCTGCAAAACCTTGACTGCATCGGACACAAGTACACATGGTGGATTTTCTG
		Locus_25083	Brassica oleracea var. oleracea 1-deoxy-D-xylulose 5-phosphate reductoisomerase, chloroplastic	ACAACTGATGATGACGCTTAACTCACTCTCTCCAGCTGATTCCAAATCTCTTTCTTCTTTCTTGGATACCAACCCCCGGTTCAATCCAACCCCCAAACTCCCAGGTGGGTTTAGTTTGAAGAAGAGGAATCAGTGGAGAGGTTTTGGAAAAGGAGTCAAGTGTTCAGTGCAGCAACCTCCTCCTCCAGCATGGCCTGGGAGAGCTGTTCCAGAGCCTCCTCGTCAATCTTGGGATGGGCCTAAACCCATCTCCATCGT
		Locus_36624	Brassica oleracea var. oleracea protein STABILIZED1; transcript variant X4	CTCTCAAGCAGCAGCCTTCTGTTCCTTGCTCAATGCAATCACGACTTTCTTCAAGATGACATCGATAGGCTGGTGTGCATTCTCCACCGCTTTTGAGATAGCTTGCCACTTCTCACCATGCTTCGGCTCACAAGCCACACATTTGGCAAGGACCTCCTTCTGGCTCTCTTCAGTGCCATGTTGAAGTTCAAATTTGTAGTACAACGCCCAGAAATCACCAATATCTGGGGCGAGGGTCACAGCCCGTTTTAGCCACGCCCCGGCTTTCTCCACCTTCTTGTCTTGCCAGAAGAGCTTGGCAACGGCTGCAGTAACATGCGGGTCGCGATCACACTTCTTCATGGCATCCATACTCTTTGTTTTCCGGCGAGGACGTGGCGCCATCTCTACGTCCGCAGC…
		Locus_36866	Brassica oleracea var. oleracea probable cyclic nucleotide-gated ion channel 6; transcript variant X3	ATATAAAGCCAAAGATCTTCTTCAGCAATCAGCAGAGAAATCTGGTTCTGGAGGTTTCTGAAACTTCACCAGCTCTTTAGTTGATGGTGGTGCCAAATTAGACTTCCTAATCCGGTTCTTGTGAACACTACGAAGCGCATTGGCAGCAAACTTCGAAGCCAAGAACGTCGCTCTGATGCTATAAGGACTACCTCCTGCAATAAGCCTCGCAGCAGTCTCCTCCTCTTCTTCCTCTT
		Locus_39393	Brassica oleracea var. oleracea zinc-finger homeodomain protein 1-like	TGTCTCAAGAACCAAGCGGTGAACATAGGAGGACACGCGGTGGATGGCTGTGGTGAGTTTATGCCAGCTGGAATCGAAGGCACCATCGACGCCCTAAAATGCGCCGCGTGTGGCTGTCACCGTAACTTCCACCGCAAGGAATTACCTTACTTCCACCACCACGCGCCACCGCATCAGCCTCCTCCTCCTCCTCCACCGCCG
		Locus_49836	Unknown	AGAGAGAGAGGGATGGGAGGTTGCGTGTCGACGCCGAAGAGCTGTGTGGGATCGAAGCTAAGGTCAAGCAAGCCAAAGAAGAGTCGTAAAAGACGAAGGAAGAGAGCAGCAGCCTCATCCTCTTCTCGTCTCTCAGACGGATCTTTTGACAATCTCGATCATCCTCGCAACAACTTGCCCACTCCCACTTTCAGAGCAAGTGGAGAAGAAGCATGGTTTGAGTCCAATGCCGCGTTTGAAACAGACTGTGACGATGATTTCCACAGCGT
		Locus_52619	Brassica oleracea var. oleracea uncharacterized protein At1g21580; transcript variant X2	CGCGGTTTTAAAAGATCTGCAAACTTTTCTCGCGCAAAATCAGCAATGGATTCATCTCATTACAAACCGAGTTATACCCAATGGAATTCTCCTTACTCTCCTCATCATCCTCCTGCTCCTCTCCTTCCGCCGCCGCCGCCTCCTCCTCCTCCTCGTGAATCTCATCCCGATAGCCCTAACTTCTACGTTCCATCAAGCAGATCGGAAGAG
		Locus_56963	Brassica napus protein GPR107-like	CAAAATAGGTATTGCATTCTAATAACATAAATTTAAAAAGAAGAAATAAAAAAACAGAAAAGCGAAGCTGGTTTACCATATAATTACTCTCTCAATCACCCTGTCAAACAAAAGTATATGCTTCTTACAATTCAAACTCGTCTTCGAGCTTCAGCGCCTCAGCCGCAGCCTCTTCCTCATCATCATCAACAACAAAGTAAGGGTTATGCACCTCA
		Locus_67270	Brassica oleracea var. oleracea 60S ribosomal protein L18a-like protein	GTGTTTTTGTTTATTGATCCGAAAAGAGAGATGACCAGCGGCGGCGTAGTAGAAGACGAGAAAAACAGATCAGTTGCGAATGATTATCAACACCAGCAGCAGCCTCCTCATCCTCCGCCGTTTC
		Locus_74062	Unknown	TTTTTTTTTTTGCATCAGAAGAGCAGCCTTCTCCTCCTACGCAGCGAGGCGGACCTGTTAAGAGCAGCCATATGGCGTATGGTCTCACCAACCAGATCTTTGAAAACAAGCCGTTCGATGACGAGAACCGCCTCCGACGTCTCCACCTGAAAATCTCGCCAAGGATCCTCCGATAGATCTCTCCCGAGGACCCCGCACACGTACCCCACAAGGTCCGCTGCTTCCTCCTCCTCAGCTGGCGAGGAGCTTTTCTTTCTTAGCTTCTGAAACTCGGACCAGGTCAGCTGCAGCATCTCGTCAGCGTCTCCAACCATTCTCCCCCTCCTCCTTATCCGCCCAACAATCTCCTGAACCGCGTCGAAGGTGAGCCTTCTCTCGTGAGCGGAGGCGCGTTCGCTG…
		Locus_84378	Brassica oleracea var. oleracea nucleobase-ascorbate transporter 1-like	TTAAAATCTACAGAAAGAAGAGATTGAATCCTAAAGCAAACAAACTACTTGAATAATGGAGGTCATCAATTTAAAAAACCACCACCCAAAGAAAAGAATAATAATCAGAATCTAAAAGCAGCAGCCTCTGTTTCCTCATGAAAGCATGTCAATATAATTTATTAAGTAGGAGGGAAGAATCTGTTGAGGTTAAA
		Locus_89878	Brassica oleracea var. oleracea DNA-damage-repair/toleration protein DRT111, chloroplastic-like	CCTTCGGATGATGACAAACCCACCGGAAACTCCTCCTCCGTCTGGTCCAGCAGCACCAAGATGGCTCCGCCTACCCTTCGCAAACCACCCGCTTTTGCTCCGACGCAAACTATCATCAGACCTCAGAACAAGCCCAAGCCTCCTCCTCCTCCTCCTC
		Locus_90587	Brassica napus chaperone protein ClpB1-like; transcript variant X2	GCAACCATGGCCACACGACTCCCCTCCACGTGGCGGCAACTCTCTTATCATCCTCCTCTGGTTTTCTCCGACAAGCTTGCATCAAGTCCCACCCAAACTCCTCTCACCCACTCCAGTGTCGCGCTCTCGAGCTCTGTTTCAGCGTCGCCCTCGAACGCCTCCCTACCACAACAACTTCTTCTCCATCGCAAACGCAGGAGCCTCCTCTTCTTTCAAACGCTCTAACCGCGGCTTTGAAACGCGCGCAGGCTCATCAGCGGCGCGGTTGCCCGG
		Locus_94682	Brassica napus protein PHR1-LIKE 1-like; transcript variant X3	CCATTTGATCACCGATGAAGATCCTTTACTATCTACTAGCTGGAATGATCTCTTGCTTAACACCAGTTCCCATTCAGATTCAAAGGTGCAAATTCCACCGCAAGCTCATCAGACTGTTCAGCAGCAGCCTTCTCCTTCTGTGGAGTTGCGACCTGTCGGCACAACATCTTCAAGCAGTAACAACGGAACGGGCAAGGCACGTATGCGTTGGACACCAGAGCT
		Locus_95331	Brassica oleracea var. oleracea putative zinc transporter At3g08650; transcript variant X2	CTTAAACTAGTTGATTGAATGATTGATCCCAAAAGTCTCCTAAGCGAGAAGGGATCAAACGCAGTCCAAAGCTTTTCAATCCTTCTTCATCGGCAAGAGTTTCGCTCATGATCCAACATTTTCCAAAGCTCCGATTTTTTACCCTGTGCTGGAAGCAGTGACCTCCTCCTCTTGATGCAGTTTTGATTCTTACAAAGCCTCGAGAGTTTATTTGGTCTCCTTTTAGATTTTTGAGCAGCATCAAAAACGATGCATTCAGGCTGCACAAAACTCATGCTACTTCTACTCTTATTCGTCGCTGTGTTCATTGGGAACACTGGCGCAGACCCTCAATGGGAGATCTCACATAAAGTAAGAACTGCTCCTCACGGAGACATGGGACGGAACGTTATTGACGGA…
		Locus_101502	Brassica oleracea var. oleracea monogalactosyldiacylglycerol synthase 1, chloroplastic	AAAAAAACCATATCTTCTATGGCTACAATCTCTCTCTCTCGAGCGATGCACTACACTTGATCATTCATGGCGCTAAATTAATCCACTAATCGAATCACTCTCCCTCTCCACCAATCGCAGGCACACTCTCCCATCGATCAAGTATGCAAAGCCCTTCAACGGCTACCCAGGAATCAGCAGCCTCCTCCTCCTTTGGTTTCTTCACACGTCTCACCTGTTTAGCCTCCAGAAACCGATCTCCGCGCTCGAATCCAGATGGGTATACTCTCTCCACATCCAATGCCTTGTTCTTCAATGGCTCTCTGACGACTCTACCCGCACGGAGGAGGACTCGAACAGCCCTAGCTTCCATGAGCTTGAACGCTAAGAGCAGTGC
		Locus_104847	Brassica oleracea var. oleracea DNA-damage-repair/toleration protein DRT111, chloroplastic-like	CGAGAGCTGGACAAGAGGCGACACGAGGAGAAGCGAGAAACAGAGCCTCCTCCTCCGCTGAACATCTCCGGGGAGGAAGCGTGGAAGAGACGTGGTGGCAGATCGCGATCAGCCTCCTCCTCCTCCT
		Locus_107191	Brassica oleracea var. oleracea scarecrow-like protein 23	TTTTTTTTAAAACCTTTAATATCTCAACTATATCATAATTATTTTTCTCCACCCTTGCTTTATTCTTTAAACGGATCAAGTGTGTTTATAGAAAGGGAAAAAAAAACAGGGTAATGAAAAGTTAATCGGACGGCTGAGATTGCCAAGCGGAAGCAGTCAAAAGCGAGAGGTCCTTCCAACCGAGCCGGAGGGTTCCATTTTCTTCCACCAGCGTGTATCCATTCCATGGCAACATTCCCAATAACAAACCCGCTTGCGTTGCCGGGTTGCCCCGAAGCGAAACGGGTCTAAATCCGACCCGACTCAGCTCCTCTTTCCACCTCATCACCCCCCTCCTTTTCCCCCCGACTATGTTCCTTATCTCCGTCGCAAGCACGATCTGCTCCACCGTGAATCTCT…
		Locus_142798	Brassica oleracea var. oleracea splicing factor U2af small subunit A-like	TCCGTCACAGGAGAGAACTCCCCGATAATGGGCCGGCCCAAGTAAGACTGACCTTGCAAAGCCTGCAACGCAGCCGCAGCCTGATCCTCCTCCTTGAACTGAACATACACATTCCCAATCATGTGGTCAGCAAGATTATCACAAATGTTAAGACTCTCAATCTCCCCAAACTTCCTGAGCTCCTCGAATAGATCCTCGAAGAAATCCTCGAAATGCTCTTGGATCTTGCGCGG
miR5218	2
		Locus_41312	Brassica oleracea var. oleracea protein arginine N-methyltransferase 1.5; transcript variant X2	ATGAACCCTTCGTATAGGCCAAGCTTGATGGAAGGAAAGGGTTCGGAGACTCAGGTTCTACCAGTCTCTGGCTCTGACTTGGTCTTGGCGCCTTCTCAGTGGAGCAGTCACGTCGTTGGAAAAGTTAGTTCTTGGATTGACTTGGACTCTGAAGATGAGGTCTTGCGAATGGATTCAGAAACTACGTTGAAGCAAGAGATAGCCTGGGCTACACATCT
		Locus_92159	Unknown	CTTTGATTTAATAGCATAACAATAATTAGTACAATGTTCGTTGATTTAATAAAATAAAAGTGGGAGCTTGTATATATATTGACAATTCACACAGGTTAGCATATAACCTTTCTTCTCTTTTTTCGGTGATTAGATTATTGGAAAAAGCAAATTAATAAGAACGGATTTAAGATTACTGGCGCTTCCTTTGGTAGAGAGAATAACCAACGAGCGCAGACATCAAGAATGTCCATAGTACCGTATTGATGGTGTGCCAACGTTCGAGTCGTTTTATTCTTGACTGCATATCGTCCAAAAAGTTGTCTATGGAAGAAACATCTCTTCTTGGTGATGCTTCCGACGTACTGTTACTACTTCCCTGAGATTGAATGAATTCCACAAGTTCTTGCAACCGAGCTG…
miR5227	13
		Locus_297	Brassica napus nicalin-1-like	GAGGCATACAACAGAAGAAAGAGTTAAGGCAGAGCCAAAACTCATTTCGTAGTCTTCTTCTCTTCATGATTCAGATTCTAACGACTCACCAAACAAATGTGATGAGTGAATCGCAGATGAGAAGAATGTAAAGTAACATTCCGGGAGGGAAAGCTCAAACCATTTTCACTTTTCGGGAAGGAGGCCGGCGGAATAAGCTTATTAAGTCATCCACACCCCGAGTTGTGATGACGAGGAAGCTGAAAA
		Locus_24517	Brassica napus WD repeat-containing protein 44	CTTCTTCTTATTCTTCTTCATCCCCCCATGTATACTGATCTCTCTATCCAGTTCCAGCTGATTATCAATTGTATGGTAAAAGAGACAATCTCCAGCCATGGACCCTACAACTACACCTTTAGCATCAGGGCGATAGCACAAAGCTGTAACAATCTCTTTTACATCTGTATAGTCAACAACCCTGACACTAGAGACATCCCAAATACGGACTTTCCCATCAGTCGATCCGCTTATAAAGTAATTGTCATCCACAGGATTGAATGCCACACAAGTCACAAAACTTTTATGAGAGAAAACTCCGAGGCATTCATCAGAAGAGCCAACTCGCCATAAACGAACAGTCTCGTCCACTGATGATGATAGTAGAAACCCTTTGTCCGACCAGGAAAGATCCAAGAT…
		Locus_24958	Unknown	ACGCTCATCCTCGAAGTACTCAGGCTCCTCCTGTGGTTTAGCCACTCGAGCTTTCTTAGCTCTCGCAGCAGGTTTCTTCTCTTCTTTCACTTCGGTGTCCTTCTTCGTCGTGGCCCTCTTTCGCTTACCAACACCGCGACCAGCAGGCTTCTTCTTATCTCCATCTC
		Locus_42474	Brassica napus NAC domain-containing protein 13-like	AATTCAGATGCATCATCACCAAATTTGCAAATAGTAACTTCATTATTGTTTAGCTCAGGCGTCCACGATCCACTACTTATCTTTCTGGTATAGCTGTTACGGAGTGGCCAGTTGCTATCTTGGTTCTTCCATGTTTGATGCTGGAACTGGTTGTTATTGGCCTGATCAGTTACTGGAAATGTATTCACTGGAAGAATTTGTACAACCCCATTGTTCAAACCAACACCGACAGGCACTGACTGAGGATTTGTGGCATCAAAATCACCAATGTATGAATCAACATCAAAGAAATCATTATCATTCAGGACAGCAGACTCTTCTTTGTCCACATAACTTGGTTCAGATCCAGGGAGCAAAAGATCGTCAATTTCCAAATACTCATCTTCTGCCAAGTTTACC…
		Locus_45148	Brassica napus AP2-like ethylene-responsive transcription factor AIL6	TGTCCCTTCTTTTATAAGTACACGTCTGAGACGTTCTTTAAAGATCTTCTCCTTCCATGTTCATTCAAAAAAAAAATCTCAGACAACTGTTTACATGCATTTGCTTCCTTGATTGATCTCCTTAAAGCTTCCAAAACTTATATTTCTTACATGCAATAGTTAGATCTTCTGATATAAAAAAACAACCTCTTGATTATCGTTCTTATTTCAATAGTCTTCTTCTCCACAGCAAATGCAGAAGTTCTCTCAAAGCTTATTATTGTAACGCTTGTTCAGAATCACAAAAAAAGGGAAAGTTGATGGCTCCGATGACGAACT
		Locus_70187	Unknown	TTCTGATTTTGATATCTCAGGTCAAACAGAAAACAAGATATCTTTCCTTTATTTCGTTGAGTCTATGTGATGGGATGCCAAAAGTGATATATAGAGATTTGTTATCTACGTTTATGATTTCTTTGGATCGTGGTGTGATCTTTGACTGGGTAATTGAGTTTGGTATTTGGCTCTTTCAATGGGGCTATCAAGGATTCCTCGTTTCTATGTTTGGAATTCTATGGTTTATTTTTGGTAATTTCTATAATTCTCACGATGTGATTGAGATCTTGGGCTGTGATTGGAATCATGGAATTTATTTGGTTTTTAATTCTAGTTTGTGGGTGGAGCTATTATATATTGTGGTTTAGGTGCTGTTAAGAATCATATCTCTATTCGTTTCCAATCTCTTCAAGTTAC…
		Locus_75405	Brassica napus U-box domain-containing protein 34-like	GTTAGCAAAATAGGCGACGTCGGACTCGCCAAACTCATGTCAGAAGAGTCACCAGACAGCGTCACGGTTTACAGAAACTCGATCATCGCTGGTACACTCTACTACATGGACCCTGAGTACCAGAGAACCGGGACCATCAGACCGAAGTCGGATCTTTACGCGTTTGGAATCATAATCCTCCAGCTTTTGACCGCCAGGCATCCCAACGGTCTTCTTTTCTGCGTTGAGGACGCGGTTAAGAGAGGCTGTTTCGGAGATATGTTAGATGGATCGGTCAGAGACTGGCCCATGGCCGAAGCGGAAGAGCTGGCTCGCATCGCGATCAAGTGTTCGCAGCTCAAGTGCAGAGACAGACCGGATCT
		Locus_90332	Brassica oleracea var. oleracea bifunctional dethiobiotin synthetase/7,8-diamino-pelargonic acid aminotransferase, mitochondrial	AAGCCTGTGTAAGGTGATGGTGCTTGTGCTTCCATCGCTCCTAAAGTATCCCCATGGTAAGACCCTCGAAGAGCTAGGACCTTAACATCAACATGCTTCTTCTCTTCCGCATCCTCAGAAAGACTCAATAGGGTCTCATGATCAACACAGAACTTACGAAATGCCATCTTCAGGGCAATTTCGATTGCTGTGG
		Locus_105320	Brassica oleracea var. oleracea probable glutamyl endopeptidase, chloroplastic	GAGAGAGAGAGAGAAGATGATGCGGTTTCAAAGAGCTTGTCATCGTTTATCCCTCTCGCCTCTCTGCCATTCATCTCCGCCGTCTTCTTCTCTTCTTCTTCTACCTCCCAAGCTCTCCACGCTCCGTTGTTGCGCAAGAGTTCGACGATTC
		Locus_120258	Brassica oleracea var. oleracea F-box/kelch-repeat protein At1g67480-like	TCTGAGAAGAAACAACATTAATCCAACGACAATCTTAGATCCTAAAAACTCTAGAAACGAAGCCATTGGTATGGAATATGAAGCTGGACATCATCATCATTCATCATTGGTCACTGCGATAGTCTTCTTCTCATCAAACCTGTTTATTCCTTTGTCTTTGAAAATCCCTATACGTGACGGGTTTCACGAGATTCTTCAATAACTACTTCTTCATACACCAAAACTTTACTTTAGATAGATATTTATATTGGGAGATTTAACCACTCTTGTTCAAAAGATTAGTCAAAA
		Locus_121485	Brassica napus alpha-L-arabinofuranosidase 1-like	AACAGTGACATTGTGGAAATGGCGAGCTATGCACCACTCTTTGTGAACACAAACGACAGAAGGTGGAACCCTGATGCAATAGTCTTCAACTCTTCTCATCTATATGGAACTCCAAGCTACTGGGTCCAACGGTTCTTCGCTGAGTCAAGCGGATCAACTCTTCTCACTTCAACACTAAAAGGAAACTCTTCTTCTCTTGTTGCATCT
		Locus_129697	Brassica oleracea var. oleracea protein MIZU-KUSSEI 1-like	CTTCACACCAAAAACCAACTCAATAGTCTTCTTTTCTTTAATTTCCCTCTCGACTCTCACTAAGTTAACTCACAAAAGAGAAGAGAAACAAGCATGAGAACGATGGTCGATTTAGGAAAGCATCATCATCACATGCAACTCATAACCACTCCAACCACCGTGGACTGCGCTCGTGAATTACGTCACCGACGAACTCTCCGCTCACTCATCGAATGCATACTCCCATACTGTTGCACTTACCAACAACCTTC
		Locus_155236	Brassica oleracea var. oleracea MATH domain and coiled-coil domain-containing protein At2g42480-like	ATTCATGTACGCTGTCTTCACTTCTTGTTTCGTTGGTTTGAAATCTAAAGCAATGTCTGGGTGCTCTGTGAATATATTTCCCACTTTAGTAACCTGAGAAGCAAAAACTTGAAAACCGTTGATGTCAACAGTCTTCTTCTTGTTGGATACATCTTCAACTTCTTCTCCATTTATGTAGACTTCAATGATGAGT
miR5236a	2
		Locus_37574	Unknown	ACCCATGCCCAAATAAAATCCGAAAGAAAAGTCCAATAGCACCAAGTCCGTCCAAATATCACATACTTGTTTGTCTCACCTGAAAGGGGGAAGAGTGAGGGGTGAGCGACAGGGGAATCGCTCAGTGAGGTATGGGATGCCACCCCGAAGTCCATGGACCCGGACATAGCACTCCGAATAAATATAATTTAATTCTAATGCATGTCAAACACAGTACCTAAAGTACTCAAGCAACAAACAATGGTCCTAGCGAGGTGCACACTCGCCGCCCACTAACAGGCCAAAACACCACCGAATATGTGTTCGGTAACACACGCCCGTAGACGATTTATCGACACTTCCAGTCTACGGCTCAACCGGTCGACTAAAGTTGGCC
		Locus_78351	Unknown	TGACACCCGTCACCTCCAATCCGGAGAATAGCGGGCCACCAATAATATCTCGTATAATAAAAGCCCATATACCCAATTACACTCACCCAAAGCCCAAATAAAAATCCGAATAAAAAGCCCAGTAGCACCAATCCGTCCAAATATCATATACTTGTT
miR5239	3
		Locus_1072	Brassica napus chitin elicitor receptor kinase 1-like	CAAAGGTATAACCCTGGTGTTGATTTCCGGTCAGGGAGAGGGATTGTCTTTGTTCCGGGGAAAGATCCAAATGGTACATTCCCACCTTTCAATTCAAGTGACAAAGGTGGGCTTGGTGCTGGAGTTATAGCTGGTATATGTATAGGAGTGTTGGTGGCTCTGTTGTTGATCTCCTTTGTCATATACTATGCTTACCGAAAGAACAAGAAGCAAGATTCACATTCATCTTCTATCCCGTTGTCTGCTAAGGTTGATCAGGCTAGCCTCCAGAGTGGAGACTTGGTTGGTACAGGAGTTGCTCCTGGCCTTGCCGCCATAAGCGTGGACAAGTCTGTTGAGTTTACCTTGGAGGAGCTAGCAAAGGCTACTGATAATTTCAATCTGTCTTTTAAGATAGGG…
		Locus_29098	Brassica rapa crustapain-like	GTCCTTTTCTAGAGATAGGAGCTCTGGGTATACAAATCTGCAAGGAAGAAGAACCGGGTCTTCAAGATACCTCATGTGGTGTCCACGGGTGAGGCAGATTATCACGTGCTGGAAGCAAATTTTGAAATAGCCGTCTTTGCCGAAGTTAACACCGTGACTGGATCTAGCATTCACATGCTTCTCACCTTGCTTGACTCCTCCAGCGCCAACAAAGCTGATCGCATGCATGGTTTCGTAACGTGAGAGTGGAGATGTAGGGCCGTAGTACAGTTGATCATTAATAGAGCTGTAGTCTGGTTCAAAGACGGGAATGCATCCAGCAACAGGGTGGTTTTGAAGCGTCTGAAGAACTTCTTTGACAGTAGTCAAGGAGACTACCTCTCCAATGTAGCCGAGGTT…
		Locus_119931	Brassica rapa retrotransposon (TRIM) RK04, complete sequence	ATCACATTCTCCCCTTCAAACTAAGGATCACATTCATCTCGTGTCCCACAACTGACTTCCAGGATCTTTTGACTTGATCTCTGCCACACACACCTCCCAATCCTAACTCGATGGGTCCCGTTTCTATTCAAAGGGTATTTTGGTCTTTTTTGCAGATTTCTC
miR5246	2
		Locus_49297	Brassica oleracea var. oleracea proline iminopeptidase	TTGAAACCATTCAAAGCTGCCGCAGATCTCTTGGCCAAGAAAGAGGACTGGCCTCCATTATACGATCCTGCTACATTAAAAACCAACAAGGTGCCTGTTGCTGCGGCTGTATACTATGAAGACATGTACGTAAACTTCAAGCTAGTGATGGAAACAGCTTCTCAGATTTCGGGTATTAGGCTTTGGGTAACGAACGAGTATATGCACTCGGGTCTTCGTGATGCTGGAAGACAGATTCTTGATCATTTGTTGGGAATGATCAATGGGAAAAAGCCTCTCTTTTGATGATCTTCTGCTTTGTGACATGTTTGTTTTCTGCTTTGTACTCTATTTGAGGATTGAGTAAAGAAAGAAAGATTAATGAATAAAAAAA
		Locus_138318	Brassica oleracea Contig C	CATTCAATCCACCAGTTCTCCCTTTTGGCGAGTTCATATCCCTTTAGTCCGGTCGAGTGATCCTTCCCTAAATCGGGTTGTATCAGATAGTGTACTAGGTCACTTTACCTTTAAAGCTGCCTCAATA
miR5260	1
		Locus_38512	Brassica napus PLASMODESMATA CALLOSE-BINDING PROTEIN 4-like	TCCATCCTCACTCTACTCTCCCTCTTTCTCTCAAAGACACACTACCTCAAAAACAAGTTCTATCTGAGCCTTTTGTTCCTTTGTAATTCACTCTCAACCGCAAGAGATCTCTACAAATAACAAAGTCATGTCGGTACTACTTCCTTTGTGCCTGATTATCTCCATGATTGCCTATTCAAATGCGGCGTACTGTGTGTGC
miR529	2
		Locus_15531	Brassica napus acyl-CoA-binding domain-containing protein 4-like	CCTTATTAGCTGTGATGGAAGATTGAGAGGAGATGCTTGCCACAGACCACTCGACCTTTAGAATATCAAAGACTAATGTCTCTGCATGTCTCTTCTTTCTGCTTCCACCTCCGGTTATATACCACTTATTACCACAAAGAACTCCACAACTACCAGCTCTTGGGGACGGGTGAAACCCTCTAATCTTAATTCTTGACCATACCATGGTTTCAAAGTCGAGTGAGTATAAGTCACTAAGTGTTTTGTTCTTGCCAGAACCTCCAAACACAAACAGAATTTTGTCGTCAAATAGCGTGGCTACATGATTTGATCTTGCACACGGCCTTGTTCCTGTGCAGTTAAGAGGAAGCCATGTAGATGATTTGAGATCAAACATATGAAGATCATTTAGTTTCCTCT…
		Locus_135676	Brassica oleracea var. oleracea CDP-diacylglycerol--inositol 3-phosphatidyltransferase 1	CGAAAGCTGACAAAACTGAGAAATACCTTCGAATCTGATTCGATTCGATTTGCATTGAAGAACTTGAGAGCCTCTTTTTGACTCCCTCTCTCTTTCTCTACAGATCTCTTCTTCTCTCACTTCAAGATCGCCACAACTCAAACCTGTTTCCAAG
miR5293	1
		Locus_136085	Brassica oleracea var. oleracea putative lipid phosphate phosphatase 3, chloroplastic	ATCTTCTACACACTTCCTTTTCTACACACTTCTTCATCCTTCTCCATTTTTCTCTAGATATTTCTTCTTCTTCTTGGGCTTCTTGGGTCTTGGGCTAATGAGGGAAAAACCCAACAAATTTCCCTTATAACACTTTTATCACCATGACATATCACATCACCCAGACTATCATAAACAGCTTTGCCATCAGG
miR535a	1
		Locus_117779	Brassica napus phytoene synthase, chloroplastic	AGTGTTATGGGTTGCTTCCTCTTCTCCTAATCCAGACCCGATGAACACTTGTGGGTTGGTAAGGGCTGTAGAGTCTTCTAGAGTTCTCTCTCGTTGTCAGAATCAGAGAATGGACAATGGTAGGAGGAAGCAAACAACAAAAACGTGGACCTCTTCTTCTTCTTCCTCTCTA
miR5368	2
		Locus_54017	Brassica oleracea var. oleracea sodium-dependent phosphate transport protein 1, chloroplastic	AAAAAAATCTAACTCGCCATGAACGCGAGAGCTCTTCTCTACTCTCCGAACCTCCACCCTCTCTACACCTCAAATCGTCCACCTGAGACCTCTCCTCGCAACCGCCGGACTCTAAAACCTGATCCGAAGTCGCTGCGTGTATGGATTCACCAGCGGAACAGGTCCACCGTTTTCCGGGTGTTAGTTCGGAGCTCCGACGAGAGAGAGAGCAGTAACTCGTATGAGGAGACTATAAAAGAAGGCCGAGAGATAGTGAACGGAAACGGCGTCGTATCGGATTCGCTAAGCTCGGTTCCATGGTGGGAAGAGTTTCCGAAGCGGTGGGTGATTGTGCTTCTCTGTTTCTCAGCTTTTCTTCTCTGCAATATGGACAGAGTGAACATGAGCATAGCAATACTT…
		Locus_89079	Brassica oleracea var. oleracea UDP-galactose/UDP-glucose transporter 5B	AAAAACTTACTGAACAACAACAAAAAATCACAAACTCAACCGCCGCCACCTCCAGAGCTTCCGCAGTATGGAAAACCTGAGAGCTCTTCTTAAGAACTTTCACAACCAGTTAGAGGTTTTCTTTTCTTTTTTCAT
miR5560	1
		Locus_106013	Brassica rapa subsp. pekinensis clone KBrB069M23	GGACTGCTTGGAGAGGTTGTGCTTGATGTGTTGTCTCTGTTCTTTGAAGTCAACTCTTGTGGTTGTTGATCTTTGAGGATCAGAGCCTTTTACGAGCTCTATTTTAGTTTTGAGGAGAATCGGAGAGAGATAGATGTTCATAGGAGCAAATGTTCCATTGTTGGTCGATTGTCTCCGATTTGTTCGTGATTGTCATGGAATTGGAGTGGAGTGGTTTTTATCCAGTTACCGACTGTGTGAATAAGACGTGTTCGAGAAGCTTTTATAAGCTTCGCCGTGGGGCGTTGGGCGTATGAGGCGCGTGGAGA
miR5575	2
		Locus_69224	Brassica napus transcription initiation factor TFIID subunit 11-like	CGTCTTCTTCCTCTGAGAGCTTCCCGGACTCGATTGATTTGCGCCTCTTGAAAAATCGGATCTGAATATCTCTTAAGAGCTTCTCAAAGGTTTCACAATAAAATGAAGAATTCTAAAGATCCGTTTGAAGCAGCGATAGAGGAGGAGCAAGAGGAATCGCCGCCGGAATCACCCGCAGGCGGAGGCGATGACGAGGAGGGACGGCATGAAATCGAGCAGGCTCCGGAAGAGAGTGAGAGAGACGTAGGTGTTCGCCGTCAACCGAAGAAGTTCAAATCCTCTGTTGCTGTTGCTGACGGGAAGAACAAGGATGAAGATGAAGAAGAAGAGGAAGAGAACA
		Locus_118537	Brassica napus molybdenum cofactor sulfurase-like	CGAATCCTGAAGGGTTTTCTCCAAACACTTTGTAGAACGAACACACCATGAAGTCAGGATTATATATGGAAAGACCGAAACTGTCCATATCCTTCGGTCCCAGTCCACAAGCATCGATCATCACATGCCACCCGTTTTCTTGCGCCACACTCATCCACAGATAGGGATACCTCGATCCACTAACCCTAGAATGAAGCGGAAATACGAAAACACCCTTCTTCTTTTTCTTAGTGCTTCCGCTTTTCCCAGCAGTGACTATCTTCCTCAGCTTAGACGAGC
miR5631	13
		Locus_8494	Brassica napus IRK-interacting protein-like	CTCCGGCGAAGGATCCGTCCTTAGAGCTTGATGTTACGTCTTCCTCCTCCACCTACTTGGCGTGAAAGCTGATTGAGAGACTAGTTTTGTCTGATTAAAAAGATTCAATTTTTATTTCAAGTATGCAACCTAGTGGGTTGAAAGAAACCCAACTCAACAACAACAACAACAACAACAACCAGAAGGTTCATCCACAACCAATGGAACAACAACAATCCATCAACCAA
		Locus_19013	Unknown	TCGAAACTGAGCTCCTTGAAACCATCAATCACCGCCTTCACTCGACCAAAGTCCAGATCAACCTCTTATGTTCTTCCAATCGCATCACCAATACTCTCAAAGGAAGGAGCCGCCCAAAACTCCAAAGGAACTCCCACCACTCAAGGAATCTCGGCAGGGAAGTTGTGCGCCTTCTTTGGTTGCCATCGGGCCAACGCAATCATCCAATAGTAGAAGTGATAAGGTTGCATCCTCAACACCACTTCAATGTCTTCCTCCA
		Locus_31964	Brassica napus cysteine-rich receptor-like protein kinase 10	GAATCGCTTTTGCTTTCTTACTACCGAAGCATCTCAAAGCTTGATCAAAGAAGCTCCAGTTATGTCTTCTTCCACCACTTTCGTGTTCCTCTTCCTTTTCTCCTTTCTCACTAGCTTCAAAGCTTATGCTCAAGATCCCACTTACGTATACCATGTCTGTCCAAACACCACAACTTTCACAAGAAACAGCACTTACTTCACCAATCTCAGAACCCTTTTGTCT
		Locus_37414	Brassica oleracea var. oleracea probable inactive serine/threonine-protein kinase bub1	TCCCACGATAAACATGAAAGAAGCCATGAACGCAATCAACAACATGTTCAAAGAGCCTATCGAAACTGCTCCGCTTCAGAGAAAACCACAACAGAGAAGCCAAGACAAAGAGAATCAAGGCGGATTTGAAGTTTTCGTGGATGAGAATCAAGGCTCCTTTGAGATATTCGTTGATGATGAGACTACGGATGACAACGATGAGTCCGGAAAAGGTTTTGTCTTCCTCCAACCAAGAGACCATTCACCTGAAAGCTCTGGAGAAGCAGACAGAAACAACAGTCCTCCTCGAGCTAGGTTCAGAGAAGACACAGTTGTTCGCAGGTTTGTTGGTTCAACCATCTCAGAAGAGCCAGCTGTTGAAAACGTCTGCCACCATGGCCTTGTGGACCCTACGGTCAA…
		Locus_46813	Brassica oleracea var. oleracea SWR1 complex subunit 6	TACCTTCCTCCCCGATGTCTCAAGCAATCAAAGATTCTATACATTCCTTATGCAGCACAGTACAAGAAGTTTCTAACTGGCTACTGAATAAAATCAACAACCCGGAAGATGATCAAGTGGAGAGATTTTTGACAACTCTGAAGAGGAATGAAGGACCGGGACAGGTTCTTGGGGTTCTAGAGAGTTTCATTGCAACCAGCGAAGAGTCAGAGGTTGGTAGCCGCATCTTTGAATCACTGAAAACATGGAGCAAGGCAGACTCAGCACGTAAAACAGTCACCGCGCAACAGAGAGTCCTCCGTGAGTTTCTCCAGATCTGTGAATCTAAGAGAAAGCTACTGGAAAAGCTCAAACAACAGATGACCCATGTTTGATTGATCCATCTTAAATCATAAGAAC…
		Locus_68313	Brassica napus putative transcription elongation factor SPT5 homolog 2	ATTCCAAGCTCTATCACGCATGGGTGTCCTCATTCCATTATGGATAGGTGTAGCTCCAGAATCCCGCATTGGAGTCATACAAGGATGAAGTGGAGTCCGGGAAGGATGCACAGGAGTTTGGCTTCCCATATTATACTGAGAGGGTGTCGCTACGTTATCATTCCCATCTGCTATCGCGTCCCTATTAACTGTCACAATCTTTGCCTCGTGTTCCAAACGCACTGTCTTCTCTTTGACTTCTACTATACGACCTCTATATCCCTTGTAAGGCCCCAGACGAACTCTCACATAAGCACCTACCAAAAGATCGTTACCCCTTGCTCCTCTTCCACTCAAATGTCTTCCTCCAGATCCAGAGTTATATCCCAAGTCTGCCCGTGGAGGCACATGGGCTGGTGG…
		Locus_85489	Brassica oleracea var. oleracea deSI-like protein At4g17486	TGGGGTTGAGTACGGTTTCGGAGCTCACGAGCATTCCACAACAGGGATCTTCGAGGTGGAACCGAAGCAGTGTCCAGGGTTCACATTCAGGAAGTCTATTTTGATCGGAAGAACAGATTTGGATCCTGAGAAAGTCCGCGCCTTTATGGAGAAGCTCTCTGAAGAGTACAGCGGAAACACTTACCATCTCATTACAAAGAACTGTAATCACTTTTGCAACGACGTTTGTGTTCAGCTGACAAGGAGATCCATCCCTAGTTGGGTTAACCGTCTTGCTCGCTTTGGTTTGTTTTGCAACTGTGTTTTGCCTGCGGAGCTGAACGAGACGAAGGTGAGGCAGGTTAGATCGAAAGAGGAGAAGGTTCCGGAAGCAGAAGAGCAGAAGCTTAGGAGCAGGTC…
		Locus_87811	Unknown	GAAGATGAAGCTGAGGCGGCTCTTAGGTTGGGAGAGAGGGTTTTAGGGTTTCCGTTTATATTTCTCCCGCCACATGTGTAGTTAGGTTAGTCAATTGTGTGTTTTAAGACTAAATTGAATCAGTTAACAATGAGTTACAAAATTGAGATAAAGTGTCTTTGGAGCATTAAAAAGGTCCTCAGAGGCTTCAAAACATCATATGTCTTCCTCCATCTGGAATATCAAGCCCGACACTTCCGTGGATCTGTTGGGCATTATGGAAAATTTGCAATCTCTTGCTCTTTGAAAACAAAGAGGCGACACCGGAAGACACTGGTGCTGGAATAAAACGACAAGCTATGGCTTCACCGGTCACTGGACAAATCATTTGCAAAAACAGATGCGGCTTGGAACGAGGAA…
		Locus_88875	Brassica napus receptor-like cytosolic serine/threonine-protein kinase RBK1	TACAGTAGTTGCAGCTCTTGCTCCTCTGACGATAAATCATCATCAACATCGTTGTCTCCAGTTTCAAACACTCCTAATAAAAACGTTTCGTCTTCCTCCAATGGTCTCCACTGGACCAAAATGATTGAATCCATCAAGAAAAA
		Locus_117041	Unknown	GTTGAGTATACTTGGATTCCTTCTACTTGTGAGAGATGTGGTAGTTTAAGCCACAACGCAAAAATATGTCTTTTGCCTCGTAAGCTTCCAGAGGATTCAAATTCGTTGGCTAAATCAGTGGGTGTTAATGATGACATACCTGTTGTTAATATTGATCTCATCCTACAACAAGAAGACAATGTTGTGTCTTCTTCATCAACTTCCCAACAAAAGGAAGCTTCAGCTCAAGTAAGTCTTCCTGCTGCTTTTTAACATGTGGAGTTCTAAATATTCAGAACCAGTTCAAAGACTTGGATGTTCTTCCTGCTGCTTCTGTCTCGGAAGTTACCATCATCACGAAAGATGTTTCACGATCGCATTCTGGTTTGGAAACTGAAACACAATCTTTATATGTCTCTT…
		Locus_124141	Unknown	ATGACGGTGTAAACTGGGAAGAACCTTGTGGAGCGGAGGTTGTTTTACCCTGGAGGAACAAAAGCCTTGCAGTCAGGCCAATCATTCAACCTCTACCTGGGGCCCTCCTTCAAGATCACTTAATTGCAATGTCGCAACTAGGCCGAGACCAGGAGCATCCTGATGTGGCCTTCCCTTTGCAACCACCCGAGTTATTGAACTGTCCAACGCAAGGGGAATCTCAATCATTGATACACGGTCTTCTGAATGACGAGATAGATTCTTTCTGCAAGCAGGTTGCTGCAGAGAATATGTCCCGCAAACCTTATATCAATTGGGCAATCAAGCGGGTTACCAGATCTCTCCAAGTTCTGTGGCCCAGGTCTAGGACGAACATATTTGGCTCATCTGCAACTGGTT…
		Locus_134308	Brassica napus protein SPA1-RELATED 4-like	CTTCCTCTGTGTTTGTCTCTTTATGTCATCAAAGGTTGCATTTTTATATCTGGGTTTGGTCTTTTCTGTCTAAAGGGTCCTTTAAAAATCATTTCTTTCTTCCTAAATCTCTTTTGCTTAAGACATGAAGTATTGGTAGTATGGAGGGTTCTTCAGAATCTAACTCCAGAGGATTAAACACCTCTGGTGTTTCAGAGTTCTTACCAGCTGAGAGAGATCGTTCTAAGTCCTTCTTGTCTCACATTGGTTATGTTAGAAGCTTACTTGGTTCACACAAAGAAGATACCCTGAGAGCTGATGATATTGTGAGAGCTTTGAAATGCGAAGACGTTAGCCTGCGTCAGTGGTTAGACAACCCAGAACGATCGGTGGATGCGTTCGAGTGTTTTCATGTTTTCA…
		Locus_145973	Brassica oleracea var. oleracea pumilio homolog 5-like	AACTTGGACTCAATGGATTGATGTGAGGTTCATGATTGGCCATAAAGCCAGTAGCAGAGTCAGCGCTGCTCTGGAAGGAAGGAGAATACGCATCTGCTTGAGGCTGTTGGTAGTATTGCCACTGAAAAGGATCCACAAGAGAAGGAGTGTTATGTCCTCCTCCAGGGAGAAGCCTAGCGTTGTTGTTGTATCCTGAAGAAGTTGGTGAGATGTCATATGGCATAGGAACAGCCCCTTCACGAGACAGGTACCCACTGTAATTATACTGCGGGAGGTACATACCCGAGGACTGATTGTAAAATGGGCTCAGAGATGTCATGTA
miR5633	4
		Locus_13574	Brassica napus Golgi apparatus membrane protein-like protein ECHIDNA	TGAAGATCGGTATTGTCCAAATCGGAAAAAAGTGTTTTGTCTTTCTGCTGATCAGCTTCGGATCGATACTTCGAAGATGGATCCGAACCAGGCACCGGTTGAGAACTATGCAAACCCAAAGACATGTCTCTTCCATGTTCTCTTCAAGGGTGCTGCGTTGGCGTTTTACATACTATCTGCTCTCTTCTTCAACAGCTTTGTCATAATCTTTGTTGTGACTGTTCTCCTTGCTGCACTTGACTTCTGGGTGGTTAAGAATGTGAGTGGGCGTATACTTGTTGGTCTCAGGTGGT
		Locus_43543	Unknown	GTCCACCACATGTCTCTCTGATGATCTCAGTCCCCAAGTGAACAAACGATGTGAAGAATTAGCTGGTTTCGAACCCCATCCACGATACTCATATAGACACGTGGATGTGTACACACATCTTGGAACTCTCTGATATGATGACTCCAGCGGCACATTACCACAAGTAACCACCCCAGTGACCTTCACGTATTG
		Locus_55505	Unknown	CAAGCGCATGTCTTGATGATGATCAACATAATCAACAGCATTGTAGAAGCCTCCTTCTCTGAACACTGCAACTTCATCTGTGGGAAATGCTCTAAAGCGAGGCAGTCCATGGTTTCTAAGAGTCGCTGCAGGTACAAAATCATCTAGGGGACGTTGCGGGTTTATACTAAACCCAGTTGATTGAACTGGTCCCACATGACTGTAGGAAGCATCATGAATATTCATGGGAACAGTGTATGAGACTGAAGCCAAGTGAGGGAATAAGGTGGGAGGAGGTGCCGGATGATGGCTAAAAT
		Locus_61461	Unknown	CTATGGTAGCAGCCACAAGATCAAACTCTTCCATATGTGCTTCATCTGCCCACTTAAACATATGGTGAGGACCAAAGATAGCTCCACATCGATAGAATTTTCTTTCTGATGATCAACATAATTGTCAATGACTCACACTGACACTTTCTGGGTATTCCACGACCTAAATCCATTGTGGTTATGACTCCTACTATCAATCTATTTACACT
miR5654a	5
		Locus_27382	Brassica napus alkaline/neutral invertase E, chloroplastic	AGGTATCAATCACTTCTTCTAGCGATTTTCTCTGAGTATATTGAGTGAATCAAAAATGGCAGCTTCAGAAACAGTTTTACGTCTTCCATTGGGATCCTTATCCCCATCTTCTCATCTGCCTTCTTTCTCCCTTAACTCCTCTCCCCTCCTCTCGTTTAAACCCTCCTCTAGTAGAAAACGAAGGGCCTTAAGGTGTACTAACTCTATGGCGAGAGGGAACACGTTTCACAGTTCAGACTGTGTTTTCAACTGTAAGAAATTGCAGTCCACAAGATGCAGATGCCAAAGAAACGACGTTGAGGAGAACACCAGATCCACCTTACTTCCTTCTGACGGGTTGAAAAGCGACTTGGATGAAATGCCTCTACCTGTTAATGGAAGTCTTTCATCTAATGGTAG…
		Locus_68962	Brassica napus pentatricopeptide repeat-containing protein At3g22470, mitochondrial-like	CTCTCAAGGTGTTCATCCTGATATTGTGACTTACGGTATTTTGCTGGATGGTTTGTGTGACAATGGAGAACTAGAAGTGGCATTGGATATACTTGATCAAATGCACAAGAGTAACATGGAACTTGATATTGGTTTATATACCATCATTATTCACGGGATGTGCAATGCTAGTAAGGTCGATGATGCTTGGGATCTATTCTGTAGCCTCCCTCTCAAAGGAGTGA
		Locus_91969	Brassica napus pentatricopeptide repeat-containing protein At1g12620-like	AAGGTCGATGATGCTTGGGATCTATTCTGTAGCCTCCCTCTCAAAGGAGTGAGTCCTGATGTCAAAACGTATACCATAATGATTGCAGGACTGTGTAAGAAAGGCTCACTGTCTGAAGCGGATATGTTGTTTAAAAAGATGGGAGAGGAGAATGGGATTGTGCCAAATGGTTGTACATACAACACAATAATCAG
		Locus_98842	Brassica napus pentatricopeptide repeat-containing protein At1g12300, mitochondrial-like	CCTGGAAGTACTTGAAAAGATGCACAATTGTAAGATTGATCCTGATATTTGTATATGTATACTATCATCATTCACGGGATGTGCAATGCTAGTAAGGTCGATGATGCTTGGGATCTATTCTGTAGCCTCCCTCTCAAAGGAGTGA
		Locus_128194	Brassica rapa pentatricopeptide repeat-containing protein At3g22470, mitochondrial-like	GATGTGCAATGCTAGTAAGGTCGATGATGCTTGGGAACTATTTTGCAGCCTCTCTCTCAAAGGAGTAAAGCGTGATATTCAGTCATACAACATAATGTTGTCAGGATTATGTAAGAAAGGTTCACTGTCTGAAGCGGATGCATTG
miR5656	6
		Locus_15053	Brassica napus ras-related protein RABD2b-like，Arabidopsis thaliana mRNA for ras-related small GTP-binding protein-like	GGGAACAAAAACGATCTCACTTCACAGAAAGTTGTCTCCACCGAAACTGCTCAGGCTTTTGCAGATGAACTGGGGATCCCTTTCTTGGAAACAAGTGCTAAAAATGCAACCAATGTCGAAGAAGCTTTCATGGCCATGACTGCTGCAATCAAGACAAGA
		Locus_32358	Brassica oleracea var. oleracea squamosa promoter-binding-like protein 16	AGAGAAACGGTCAAATATCTCTGAACATAGAGAACGGGATCGATCAGATTGGTGTGAGTAAGAGACTAAGCTCAGAGCTCAAGAGATCTTGCAACACATGTGCAAGTGTGGCTCTGAAGTATCAGAAGAAGGTTTCAGGCTCACGTCGTTTGTTTCCAACTCCAGTCATCCACTCAATGCTTGCGGTTGCAACAGTATGCGTTTGTGTTTGTGTGTTTATGCACGCTTTCCCAATAGTCAGACAAGGATCTCACTTCAGTTGGGGAGGTCTTGATTATGGCTCA
		Locus_33278	Unknown	GAGCATCAAAGAGGAAACTAATGTCATCCTCCTTGCGACAATTCTCAATCAACGACCACAACAAAGCATTTGGAGGCATGGATCTCTTGACATTCACAGAATCAAGTATCTTACCATGTAGCTCCTTGACAGCCTCTGTAGGATCTTCGACAAGTTTTGCTTCAGAGGAAAAGCTTGATCTCAGCATCATAAGCCCCGTCATGTGTGACTGAGTGTTCATCCCTGGAGAGACAGAGACTGAAGGAGATCGATGGTTCTGCCATTGGGTAGAGTCAACAACATGAGAAGCGAATCTCACATCAGCCTCGAGGAGTGCAAGGGGTTTCAGAGCCCGAGCGATTCTAC
		Locus_37677	Brassica oleracea var. oleracea NADPH--cytochrome P450 reductase 2	CTAGCTTCTTCTCCCAAAGCCTGTCAAAAATGGAATCCAATCATCAGCTTCAAATTATTTGAATTTTGAATCAAAAGCAACTCACTTTAGCGAACCCTTCTGCGGTTCCGGTCTGTGTACCGAAAAAGATCGTGACTTTCTTCCTCCCGTCGTCGACCTCGTCCTCGCGCGGCGGCTTGATCACCAGCGGCTTAAGCGTCTCGACGCGTTTCGAGCTCCCGGAGCCGCCGGATCTCCGCCAGAGGAGCATGACGATGCAGCCGATGAGGACAGCAATGGAGGTGGATATTATCATGGCGAATTGGCGATTCTCGATGAGCATGGAGCTCAATTCAGCGGCGACGGACTCGTAGGCGGAGGCGTTCGCCGGGTCGGAGACGACGACGGGCTCTCCTTTGA…
		Locus_84394	Unknown	AGATGCTCTAAGCTCTATAATACCAACAATGATGATTTTCAATGGATCAATTGTAAAAATGAGCAAGTGTTTTATACACACTAAAACAATCTCACTTCTCTTACTTCTCAAAAGATCAATCCAAATTACAAGACTCTCGTGTGAATTAAACCGAAGATTTTAGACATGTGATGCCACTCTCTTTGTACAGCTCTTAGGTACATGAATGCTATGGAAGTTTGGACCCTTTGGGACAGTTGCATGTCTTTTCTCCCCTGAAGCAACAGCACAAACAGAAGGTTTGTTGTTGATGATTGCAGCTTCCTTAGATTCTCCGTTCATCAGCGAGGTTTCCTCCATGGTTACGACTCTCTTACTTGCCGCCACTTGCTTCTTTGTACC
		Locus_90628	putative oxygen-evolving enhancer protein 2-2 isoform X2	AGAGTTCCTCTCTCAGGTCAACTACCTCCTTGGGAAACAAGCTTACTTCGGCGAGACTGCCTCTGAGGTAAACTTACCATTTGCATCTGTTAGAGAATAGAATATGAGAATTAAACAAAGCTTAGAATCACCACTGCAACCTTGTCTGGATCTTGGATTAGTTGACCTAAAAAACAGAAATGATCATTCAATCTCACAATTCATTTGATATTAAACTCATCAAGTATCTCTGAAGATGTTATGTGAGTAAAGAGACCTGAGAGAGGAACTCTTCAGGAGAGCCGTAATCAGTGATGGACTTCTTGT
miR5658	6
		Locus_11714	Brassica oleracea var. oleracea protein OVEREXPRESSOR OF CATIONIC PEROXIDASE 3	CACTGTCATCATCATCATCATCCTCTTCATCATCAGCATCAGCAACATCACTAGTAACCGAACCGAACAAGTCAATGCCATCAACATCGTCACCACCACCCAAAACTTCAGCTAACTCTGCTGCTAGTCTATCCAAGTCTTCCTCGCTTATCTCCTCGTCATCAATTGACGATTTATCATTGTTCAAATCTTCTTCCAGTAGATTAAACAGTGCCTCAAATCCACATCCACCA
		Locus_28415	Brassica oleracea var. oleracea RHOMBOID-like protein 2	TCCTCCTTGTCCGGCCACAGTACGGCTGGGAAGCTTCCCGCACCAACACTTCCGTTACTAAACGCAAGCATAGCATGTACCAGTACGTCCTGTTCGTAGTCGCAGCGGTTCTACTTGTGGTCGGGTTAACTGTTGGATTGGTGATGCTTTTCAAAGGAGAGAATGGTAACAAACATTGCAAATGGTGTCATCGCCTCAGCTGTTTCCCTACTTCTAAATGGACCTGTTAATCATCATCATTGTCATCGTCATCATTATCCTCTAAAAACTCTTATATGTGTTCTTGTAGCAGATAATTTGTATGTTATAAAAGGCAAGAGAGGTCAAAGGCAAAAACAACAAACAAATTATCTGCTACAAGA
		Locus_30612	Brassica napus autophagy-related protein 3-like	TTCGGTTTCCCGTGTGTAGCCAGCCAACCATCATCATCTTCATCATCATCCAACACTTCTCCTCCAGCAACTTCATATTCCTCTGCCACAGATGCAGCTCTCCGTAGACAAGGTACGTTTTACGTAATCAAAAACTGTTTCTCCAAGGGTAAGTATGACTTCCTCTTGCCAGGGTCACCAGATTCCCATGACCAGGTAGGGCACTTGGAGACGAGATTGTCGCCGGCGAGCACGAACT
		Locus_31527	Brassica napus CCAAT/enhancer-binding protein zeta-like	CCAGCCTCTTCTTCCACAGCGTCATCATCAACATCATCCAACAGATTCTCAATCTCCTCATTGTCACTCTCATCGCCAGCTTCGAATTCGACATCACTATCGTAGTCACCTCCACCATCGCCATCGTTCACATCGTAAAGCTCTTCAGCAGCTTCTTCTTCAGGTAGCTTCTTCTTCTTCTTCTTC
		Locus_53094	Unknown	CTTTCATCATCATCATCATCCATCATCATCATCATCATCATCATCATACAATTAAAAACCCACCAAAGCAAAATAACGATTTTAAGCATGGGAGAATTACATGAAAGAAAGGGCTTCTGGAGCCGGTTATCGTGATGATTAAACGTGATAATTACCTGGTTATGAATGTTTAATCAGGGTGAGAGAGAGAGGAGAGGGACGTCGGTATCTTGATTCTAAGAAG
		Locus_55646	Brassica napus chaperone protein dnaJ 6-like	AGAATAGTTCAGGGGACAGTTTTGAACAGTTGCAAGATCTGTTTAATGAGATGTTTCAAGGAGACGCTACAGCATTCTCCTCATCTTCATCATCATGCAATGCTTCAACTTTCACTTCCTCTTGTAGCTTTGTCGTTGACACAAATGCTCAGCAGTCACCGTTTGAGACAAACTCGATGGGGATGAATGATCCTTTCGCGTTTGATCCGAGAGGTCACACCTTCTCTGTGGAACATCAGCAGGATTT
miR5661	1
		Locus_142907	Unknown	CTTCCGATCTCTGAAAAGGATTATGATCAGAGCATCCTCATGTGGCACATCGCTACAGAACTCTTGTACCAACGCCCCGAAGAAGAAGAAGTCACAAACAAGGCAGAATACACTAACCGAGAGTTCAGCAAAATCCTTTCTGACTACATGATGTACCTCCTTATCATGCAGCCTGCACTCATGTCATCTGTGTCCGGAATCGCAAAGATACGTTTCCTTGACACATGCGCAGAGGCAAACGAGTTTTTCGAGAGGAGGCATATCAATAAAATAAGGCATAAGAAAGAGAACCTGGTGAAAGAAGCTAGCCGAGCTATTCTCTCTGTCAAAACATTTGTTGAGCCT
miR5662	5
		Locus_40413	Brassica napus cysteine-rich receptor-like protein kinase 15	AGCGACTTGACGGTGTCGCTCCCAGCTGGTCGCTCTGGTAAGGTGCTCGCCCAATGATCACTTTTAACATTTCTTTTGGACTCCAATTGCACTCAAAATCCCACCAATGGTCCTCTAACTCATCCATGGTGCTCTCCAACACCTGATATGTACAAATGCAATGATATGCAACCTAAATGTGCCTAAATGATGCTCTAAATGACCAAACCATGCAAGAATAAGAAGTTAAAAACATGTAAATTCACAAGATATCAACTCCCCCACA
		Locus_67999	Brassica oleracea S-7 SP11, SRK genes for S locus protein 11, S-locus receptor kinase, complete cds	GCAAGTCACTTCACGGGGTGAGTATGACGAGCGACTTCACGGGGTCGCCCCAGCTAGGTCGCTCTGAGAGGTGCTTTGGAGCGACCTCACGACGTCGCTGCGGAACCTCGCTCCCCTGCTCTGCTCGTCCAATGATCGCTTTAAACACTTCTTTTGAGCTCCAAATGCACCCAAATGTCTCCAGGAACTCCATGTGGTACTCCAATACCTGATAAAGA
		Locus_73978	Brassica oleracea var. oleracea BEACH domain-containing protein lvsC	TTTTTACCTCTTTAAACGCACCAAAGGCATATATATCTCTAATATGGGTAATGTTACATCAATCAACACCTCTCTATTGTCTATGTATCTTAATCTATTAAGATGAGATATATGGCACATTTACAAGGCTGTAAAAAGTTTGTAAAGTCCCTCTGCAGTCTACAAGATAAGCCACGAATCGAGAACCAATGGAATCATGGGACACAGATTTACACACAGAACATATCATTGACGTGCGATCAAGTTCTGCTTCAGGATTTTATGCTCCAGACTGGGCTTGGTTTCCGATGCTGAGGATTCTCGATTGAATAAACAAGAAGGGCTCCATCTTTTGTCCCTGCTAAGAAACACTCTTCTTGAGTTACAGTCAAAGAGCTGATTATTTTCCCGGCTCCGCTA…
		Locus_87222	Unknown	CCATCACGTTGTAAACATAATCGGCGTGTGCATGCAAAATATATTTCGCTCATAAATTTTTGAAACCGATTGCTCCGTCGGTTCCATTGTTGATCATTGCAGGAAAATCGATTTGTTGTTGAAAAAAGGACTGGTCAGTTCAACGGCAGATGCACATCGTGTCAAGATGCATTAATTTTTTTCTCATGTCACTGTAAAATCGCTTACAGTCAAAAGTTATACACAGAAATTCGATGAGAATACACTGATAGACTTTGAAAATGGACAGTGATGAGACCTAATAGCTCACTACATTAGCTCCAGCAGGAAAGACTCCTCCAATGATCACCTGAATCCAATCCCTGGTCTTGAGGTTCAGAGCCAATGGCAGTGGGATAAAACAGTATAGCTGCCTCGGGA…
		Locus_157492	Unknown	TCGCTCCGGGAGGTCGCTCCAGGCTTCGGGAGCGACCCGAAGGGGTCGCTACGACTGGTCGCTCCGGGCGCGTTTTCGTTGTTTCTACGCGAGCGACATCGGGGTGTCGCTCTGGTCAAGTCGCTCTGAAGGGGTGTCACAGCGACTTCACGGTGTCGCTCCGGTGAGGTCGCTCTCATGCACTGCTCGTCCAATGATCACCTTTATCACCTCTTTTGAGCTCCAAATGCACCCAA
miR5671	4
		Locus_45694	Brassica rapa subsp. pekinensis clone KBrB013M01，Brassica napus ultraviolet-B receptor UVR8-like	CTTGCTCTGCAGAGAAGGAGATGTTCATTTCACAGGAATCTCCTTCTACCTGTCCAAACACTCTCCCTGTGGGTATACATTCCTTCCATCCCCATGTATAAACTTCATGGCTCTCTGTATCCAATCCAAAGCAAACAATTATTACACAAATGTGGTCAAACTAACTAAACATCAAGAAAGTCACCTGTTACCGCCACACAGTGAGCCCATCCAGCTTCAGCTTTCT
		Locus_83848	Brassica oleracea var. oleracea transcription factor LHW-like	TCTCATCAGATGAGACCTCCGAGTCCTGCAAAACCACAATGACCAAAGTTAGTAACTCATCCGTTACCACCACACCATCTCACAACAGCCCTCAAGGAGGTTTATATAATGAGAAGAAACCTGTGGGGCCGCCCCCATCGTCGGCGCTTTACGGGTCTCAGATCAGT
		Locus_85031	Brassica oleracea var. oleracea B3 domain-containing transcription repressor VAL1	ACAGGAGGTTCGTCAAACTCCTCGAACTCATGCTCCTCAATGACAACAACGGTAGGCTTTGCATTAGCAGAGGGACGAAGCAGCTCCTGAGCTTCCTCCCAAGTGACTCTCAGCTCCATAGACTCCTCACTATGCAAGAGCAGTCTCTTGTTTTTCGCCCCCAGAGTTCTTGTCCTCTTCTTTTCCTTACCCCGCGACGGATCATCGCCTCCGTTAATCTCACTCTTCTTCAAGCCGTTACCACCATGAGGCGACCCCAAATGCTCAGGCAGACCTTCAAGTATTTGCGACGGACACGAGGAAGCATTTATGGAGGTCAGGTTCTCTGTAACACCAGACGATGACGTGTCCTCGTTCGAGGCACCGTTGGCGAAGCCACACCCCTGCATGTCTAC
		Locus_89498	Brassica napus uncharacterized HIT-like protein MT1300	CGTCACCCGTTACCACCATCCTCTCATTCTTCATCCTCGCTGTTTGCTATCAGAGCATCGTTTTGTTCAGTTCAATGGAAGCTAGAAGGCTCGCGATCCTCTGTTCCCATCTCAACCCATCTTCTCCGTACCCGACACGTGGCTCCATTCTCGGGGCTTCCGATTGTACCTCAGGTTCATCAGAAGACGAGAAGGTTGAATCATCCAATCTCCAAAACGACTGCGTTTTCTGCAAGATT
miR5675	3
		Locus_33198	Unknown	ACAGCTATGCAGTGACATGGAGTGACAAGGAGAGGGACAAGGACAGGAGAATGAATGCATCGACTACGAATCAGCTCAACTCGAGTGAAGACTTTCTAGGAAAGCTCTTGGTTTGGCGACCGCCTGTCGGGATGGAGAAGAACAAAGTCTTTTGGCTTTCTTTGACATTGTGGTTCGGTTTAGTTGGAGCAGCACTTTTACTGCAAAGATGAGTGAAAGAGGAGGAATAAACTCTTTCTTCCCAGGCGTGGTACTGTTTCGTCTCTCTCTCTCTCTCTCACTTGTAC
		Locus_54689	Unknown	TCCAAATTTGTCGTAGGTTTCTCTTCTCCCTCCTTGCCATTGTTTCGTTTCGAGCGATTTCATCCAAATAATCTCGGTCTGGTGTTCGCACCCATCGTGCTGTGTTGGGATTAGGGTGATTAACATCGGGAGTGATAGTCATCATATACAGAGATAATTTCCCTAGTTGTTAGGGTGCCATCACTGTGCTAGTCTCTTATTGACAGTGAGTGATGATGATCTTCTAGCAATCTGAGAGAGAGAGGGGTTTGGAACGAATCAATTGTTCGTTGTGGTGTTAGGTGATTAGAGATAGGAAGAGGAATTGCAAAATTGGTTGATGGAGAAACGTGAACCCTCTTTGGTACCTGAATGGCTGAGAAGTACAGGGAATGGTTCTAGTGTTGGGAGTAAAAATCA…
		Locus_84804	Brassica napus cell division cycle protein 123 homolog	TTTAAAGTGTTGTCCCAAAGTTATTGATGCTGGAACGTTGATGATGTTTGTGTCTCTTTGTTACTGTTTCGTCTTTGTCTTTCGTTGTGCAAAGTGAATTATGCTTAGAATTGCTCTGGTTGGGTTTCTCATTCTCAAATTTAGAGCAA
miR5711	3
		Locus_12424	Brassica napus endoglucanase 25	GTTTGATAGAGTTAAATCATGGAGACCCACAGCCTCTGCAGTATGCTGCAAATGCAGCCTTCTTAGCGACATTATACAGTGACTATCTTGATGCTGCTGATACTCCTGGATGGTACTGTGGACCTAATTTCTATTCAACCAATGTCCTACGAGAGTTTGCGAGAACTCAGATTGATTACATACTTGGTAAGAACCCTCAGAATATGAGTTATGTTGTGGATTTTG
		Locus_106878	Brassica napus endoglucanase 21-like	TCTCAGATTGATTACATACTTGGTAAGAACCCTCAGAATATGAGTTATGTTGTGGATTTTGGACAGCGTTACCCGAGACATGTACATCACAAAGGAGCTTCAATACCGAAAAGCGTAAAGAAAGAAAGCTGCAAAGGAGGATGGAAATGGAGAGACAGCAAGAAACCAAACCCAAACACTATTGAAGGAGCC
		Locus_135256	Brassica napus transcription factor bHLH87-like	CTCATTATAGAAACAGAACAGAAACAGAGCCTTCATTACTTTCTTTCCTTTCTGAGCAAATCCTCTTTCTGTTTCTTTCCCTTTTGGGGGTTGTAACTCTATAAAGCAGAACCGTTATCAGTTTCCTCTCTGCACTCATCTCTTTGTTCTCTTTCTTTCTCTTTTGGGTCCAATGGAAGGATTAGAATCGGTTTATGCGCAAGCTATGTACGGTATGAACCGACAGAACAAAATCACGGAGCATCAAGGGTCAGATTTGATCTGGGGAGGCAATGAGCTGATCCCTC
miR5718	1
		Locus_147876	Brassica napus purple acid phosphatase 10-like	AATCTTTTTTCTTTAAAGACAGAGTTGGCAACTTCGTACGAATATTCGGGTTCTTAAGTTAACTCATGTATCTATCTTCTTTACAAGGAAACTTCCCTGTCTATATAGGAATAGCTTCCCTCAGGATATATCTTTAGGCAAAATAATCTGACCTCTCAAAAAGAAGAAAAAGATAAGAGAAGCTGAGAAAATGGGTCCGCGTCTGGAAGGACCAAATCTATTCCTCCTTATTCTGGGTTTGGTTCTGAACAGTTTAGTGCTGTTCTGTCATGGTGGCAGAACAAGTAGTTATGTTAGGAGGTTAGAGGCAACGGTTGA
miR5719	7
		Locus_723	Brassica napus disease resistance protein TAO1-like	GTTGTTCTTGATAACGTTGACCGGTTAGTACAACTAGAAGCCATGGCCAAAGAAACTGGGTGGTTTGGTCATGGAAGTCGGATTATCGTTACAACGCAAGATCGAAAGATTTTGAAAGCACATGGGATCACTGATATTTACAAGGTTTATTTTCCG
		Locus_16612	Brassica oleracea var. oleracea nicotinate phosphoribosyltransferase 1	TCATGCTTTGATGATGTTGATTAGAAACTTGTTGGTTTGGGTCTTGGAACTCGGATTATCATCACAACACTAGATCTAAAAAATTAAGAAGCAAGAGGGATCAACCAAATACACATTGTGGATTTTCCTCGAGTGATAAGAAGACTCTTCAAAACAAGAAGATTGTCTGTGTTTTATTCTGAGTAATGTTTTGGTGAATACAAGTTTTTTTATAGATAAAGTTGTAAAGAGTTGAGATCAAGAACTCATACAGTGAGTGGCAAAGCCGATAGATATATACTATGGTTATATCTTAAATTTTATAAGTAAAGACAGAAGCATAAAAAACTATATTTTGTAAAAATCTCAATGAAGTTCACCGACAGGAGCTTCGTTGAGCCAGAGGAAGTGGATGAAGTC…
		Locus_51561	Brassica napus disease resistance protein TAO1-like，Brassica rapa Crr1 mRNA for clubroot disease resistance protein	TCCAAGACCTTGTTTTGATAGATACAGCGCACAACTGCAATTACAAAATAAGTTCTTGTCTCTAATACTCAATCAGAATGATGTCACTATCCATCATTTAGGAGTTGCACAAGACCGGCTAAAAAATAAGAAAGTGTTAGTTGTTCTCGATGACGTGGATCACTCAGCGCAACTAGATGCCTTGGCGAAAGAAACTTGCTGGTTTGGCAGTGGAAGTCGGATTATTGTTACAACGCAAGATAAAAGAATTTTGAATGCACATCAGATCAACCATATTTACAAGGTTGATTTT
		Locus_88058	Brassica rapa putative disease resistance protein At4g11170	TCACTACAACTAGATGCGATGGCAAAGGAGACTTGGTGGTTTGGTCCCGGGAGTCGGATTATCATCACAACACAAGATCATAAACTTTTTAGAGCACATGGGATTAACCATATTTACAAGGTGGACTTTCCAACAAATGATGAGGCTCTCCAATCTTTTGTACGTATTCTTTTGGTCAAAAGTTCCCTAAAGATGGTTTTGAGGAGCTTGCTCGG
		Locus_93562	Brassica oleracea var. oleracea disease resistance protein TAO1-like	CGTTCTTGATGATGTGGATCAGTTGGTGCAATTGGATGCAATGGCCAAAGAAACTACGTGGTTCGGTCCTGGAAGTCGGATTATCATCACCACGCAAGATAAAAAGATTTTGAATGCACACAAGATTAACCAGATTTACCATGTGGATTTTCCAC
		Locus_116036	Unknown	GTTGTCCTTGATGATGTGGATCAGTCAGTGCAAGTGGAAGCCATGACAAACGAAGCTTGGGTTGGTCCTGGGAGTTGGATTATTATCACCACACAAGATCAAAAGGTCTTAAAGGAAAGTAGGGTCGACCATATACACGAG
		Locus_128824	Brassica napus probable disease resistance protein RPP1 ，Brassica rapa putative disease resistance protein At4g11170	ATGACTACAGTGTGAAGTTGTATTTACAGAAGCAGTTTATGTCTCTACTAACCAATGAGACAGATATCAAGATTCCACATTTGGGAATCGTCAAAGACAGGTTGAAAGACAGAAAAGTTGTTGTCGTCCTTGATGATGTGGATCGGTCAGTACAAGTGGAAGCCATGGCGAAAGAAACTAGTTGGTTTGGTCCTGGGAGTCGGATTATCATCACAACACAAGATCA
miR5721	3
		Locus_6629	Brassica oleracea var. oleracea G-type lectin S-receptor-like serine/threonine-protein kinase SD2-2	CATTTAAGACCGTTTTCTAAAAAAACCATCTACAGACTGATCAGAGAGAAGGAGGAGGTTTACCACCGAAAGACGACCGTGAGCCAGGGCTAGACAATCCAGTCATGAGATCAGAACAACCCCTGCCTTCACTACAACTTGTGCCGCTCAAACCATTGCCCACTCCATTATATGAGTCGCCTGAGACAAGAGCTTGTATCAACTTAGGCGGTGGAGGAACCGTCACCTCCACAACTCCTTCAAGCATCTTCACCACCGTTCCCATTGCCGGCCTTATCTCTTCATTGTCTTGTATGCACCATATCGCCACCGTGGCCATCCTCGTCGCCTCTTCACTGTTATATTCTCCGTTGAGTCTAGCGTCGACAACCGAGTCCACATTTCCTTGTATGATTTCAC…
		Locus_22668	Brassica napus GDSL esterase/lipase At5g33370	GTTCATCTCTCCATTTCCCACTCTATGTTTTCTTTTAATTGTTTGATCTTCTCTTTAATTATGTATTTCGACATGGCTGCTTTAAATAGTTTCCATGAGTTATGTTGTGTGTTTTGTCTTCTTTATCAATAATTGAATCGCCAATTGTTACTTGAGAAGTAATATCTGTTTTCCAGCATTCTTTCGAATGTTCGTATTCATCTTTTCATTTTTATTTGTATTCAAGTTAAGTGGTAATAGATCTTTTCTTTTCTTTTAAAAAAAAAAGAAAA
		Locus_75126	Brassica napus acyl-coenzyme A thioesterase 8-like	CCTGTACTCTGTTATCTTCTTCGCCATCTCCCTCACTTCCCACTCCATTTTCTCCAATTCTCCTTCATCGATGAGCTCATGCTCCGATTCCGACTCCGCCATTGATTCCTTTCCAATTTTTCCGTTGAGATTTGATTATGGAAAAGGGTGAGGGAGAGGGAGAGGGAGAGGGAGA
miR5758	1
		Locus_64398	Unknown	ATGTCAATTCCATGCTCGAGAAAAGTTGCTCGAATCTCGTCCCACTCCATGATGTGGTCATTTGCAGCAGCAGATTGATCCTCCACCAAGCCCTTAACCATCTGTAATCCTTCCTCCGCATCAACCGTATCCGAAATTACCTTCTTCCCAACTGTCTGAGTCCTCTCCAATTGTGCTTGGAATTCTTGAGAAGGTAGAGGCATGAGACTCTTCCCCTCTGGCACGATCTCCCCCTCCTCCCGAGCATCCTCACTCAAATGGCCATGAAATAATCTTGACTGTCCAGAGGGACCTTGAACACGCACCTCGTGCTCCGCAACGCGAGTATCCTCTTTGCTAGGAAGTCTCTGCTTCGAAGTGTCACCATCCCCTCTATAGTTCCCTCGATGGGCAGATTGC…
miR5766	1
		Locus_72997	Brassica oleracea var. oleracea probable pectinesterase/pectinesterase inhibitor 25	ACAGATAAAACAAAATGAAAACACTCCACTTCTCTTCTTCTCTCCTGTTCCTGTCAGTTCTTTTCCTCTCATGTGCGTTTCTAATCTCACCACAGTCTCCCTCACCGTCCCCTTCTGAGCTTCCGTCACAGCCACCTTCCGTGCCTCCATCACAGTCACCTTCTTTGCCTCCGACACAGTCACCTTCCTTGCCTCCGTCTCAGCCACCTACCTTGCCTCCGTCTAAGCCACCTTCTTTGCCTCCTACACAGTCAACTTCGGACGCTTGTAAGTCAACTCCATACCCAAAGCTCTGCCGTACGATCCTCTCCGCCGTCAAATCCTCACCGTCCGACCCCTACAGCTACGGCAAGTTCACGATCAAGCAATGTCTCAA
miR5774a	1
		Locus_24760	Brassica napus glycosyltransferase family 64 protein C4	TCAACGGCTTTCATTGAAGTGTATACAAGTGGCATTCTTCCGAACTCTGCTACAAACCTGTTTACGCAGTGTGTTCTTTTCTCTGTGTGCCCTCCTATGCTACTGATTCCTGTTGAACCTATTTCATATATCTTACCTTTAACCCATATAGGAGGAGCGTTTGTAGCATTTGCGATGAGGAATGACATTGCAATATCTTCACAGTTCCTGTTCTTGGTTGTGAATTCTCTGATAGATGCACGCATGTCGTTCGTGTAAAGGCTTAGGTACTTTTTGTGGAAGAAAGCTGCCTTTGAGAGTACCATGCTATATGTCCCACTCCACCAAACAGACCACCATCCACTGTAGGTGTAGTAATCAGCTTTACGATTCGATTGTTCAGGCCAATGCACACGAGGC…
miR5782	22
		Locus_1556	Brassica napus 40S ribosomal protein S23-2	TTTTTTTTTTTTGAAACTAAACTTAAGACTCATTGAAAATAAATGGTTTAAAAGAACAGAAGAGAACAGAACATAATGAGTTCTTTGTAACAGAACTATCAGAAGGTAGTTATAACATCAAAAACAAATTCAAAAGCTCGATGCATTGTTTAAGATCTTGGCTTCTCCTTCTTCTCCTTGAAGAGGGCCAAGAGTGAAACACCAGACACCTTCACCACGTTGAGCCTAACTCCGGGAATATC
		Locus_18301	Brassica oleracea var. oleracea zinc finger CCCH domain-containing protein 17	CTTCCTCTCTCAACCCTCCTACCAAAGTGAGCTTCGTCGTCAATGCTTCTCTCACGAAGCTTAATTCTACCCTGAAGACGGCTGCTGCTAATGGAGCTTTCCCTCGGTGTATTCCTGCGAGAGTCTCTATTTCCTCTTTCCATTGAAGACTCGGGAGCAGTATAGTCATTACCTTTCCTCTTAGCCAAGCGATATCTCAGGTCCGATGCAAGTATGTTCTCTGATCCTTCCTTTTCGACGTAAGCCCTCCTTTCCGAACGATCTCCTCTCTCAGAAGAACGACTGTGGCCCCACGCGTGCCTGTCTTCCCTCCGCTCATATGAATCAAAACGCTGATCAGCAATTGCACTAAAATCAGGGTCATACTCATTCAAAGAGTTCCGCCCCTCCTGACTTCTC…
		Locus_29098	Brassica rapa crustapain-like	GTCCTTTTCTAGAGATAGGAGCTCTGGGTATACAAATCTGCAAGGAAGAAGAACCGGGTCTTCAAGATACCTCATGTGGTGTCCACGGGTGAGGCAGATTATCACGTGCTGGAAGCAAATTTTGAAATAGCCGTCTTTGCCGAAGTTAACACCGTGACTGGATCTAGCATTCACATGCTTCTCACCTTGCTTGACTCCTCCAGCGCCAACAAAGCTGATCGCATGCATGGTTTCGTAACGTGAGAGTGGAGATGTAGGGCCGTAGTACAGTTGATCATTAATAGAGCTGTAGTCTGGTTCAAAGACGGGAATGCATCCAGCAACAGGGTGGTTTTGAAGCGTCTGAAGAACTTCTTTGACAGTAGTCAAGGAGACTACCTCTCCAATGTAGCCGAGGTT…
		Locus_31202	Unknown	TCTCTTGCTTGGTGTCTTTGCCATGATTACACTTAGGCTCTAACTTGATAGTGTTCTTGGACAGAGCAATCTTCTTCCTTCCTCGTAGAGAAGCTTCTTTCTCTGCTTTGATAGTGGTCTTGGTCATAGCAATCTTCCTTCCCCTTAGAACAACTTCTTTCCTGAAGACAGTTGACTTATTATGATCTTCTCTACGAGCCCCACCAGTCTTCAACTTCTTTGAAACATTGGAAACAAGAGGAGGCTTTGACCTTCTCCTTCCTCTAAGCTTCTCATCGTCCACTTCCTTGTCAGCAGTGTACATAATACGCAATGGAGAAGCCTCTCCCTCAAGCATATACTGATGGCTTTCCTTAAAGATGGTCAAGTACTTCATATAGTCTAGATCATACTCCAAAC…
		Locus_44952	Brassica napus TBC1 domain family member 15-like	AGGAGAGAGTTCTCCTTCCTCGACGCTTTGTACCTTTGGGAGCTGATGTGGGCAATGGAGTATAATCCAAACATGTTTGCAACATACGAGGAACTAGAAGACCGGAACAACGCAGCAGACGATCCCAAGTTACTAAAACGTTATGGCAAGTTTGAGAGGAAATACGTGAACAGCGGAAAGAACGAGCGACATAGCAATACTATTGCTGTTTTCGTGGTCGCTAGCGTTCTGCAGACAAAGAACAAACGTCTCTTAAAGGAAGCTAAAGGCCTAGACGACGT
		Locus_55371	Brassica oleracea var. oleracea axial regulator YABBY 1-like	AACAATCAAGAAGATCAGATCATGGTGGGGTTTTTTATTTTCTCCTTATCAAGAATCATCTGATCAGTCAAATACCCATCAATCAATCAAATCCCAAAACACTCCAAAAAAGAGAGGATCGGCTTCCAACTTCAAAGCCTTTTTCTTCTTCTTACAAAAATGTCTATGTCGTCTATGTCTTCTCCTTCCTCAGCTG
		Locus_65533	Brassica napus protein gar2-like	TCTCTGTAATCTCTCTTCTCGTAGTTATGAATTTTGTGAACCTCAGAACTCAAAAGAGGAGGAACATCAGGCGCATTAGTTAGCTGGCTTCTCCATCCTCTGCCGCGGCGAGCACCAGACCTCCCTTTTTCAGATTCAGA
		Locus_66500	Brassica napus probable GTP-binding protein OBGM, mitochondrial	AACGTGTAGCGGAGACGTTACCTAAACCTCCTTCGCCGCCACGTGCGATGATTATGCTCTGGCCTTCTTCTGTTAGTTCCGCAACGTTGTACCTGACTTGTCCTTCTTCAAAAACAGTTTCCTCTTCCGTGCCTACATGTAATGCTGATGCTACACTCTCTGCCTCGGATTCAGATTCAACAGAAGAATCTTGATCGACGTCAGAGTTTTCATCTGATGCAGGGTCGTCAACAAGTGTGCCAGGAAGGTCCCA
		Locus_69291	Unknown	CACCAACCACTTGGTACCGCTTTGTTGCTGGCCTTAACGCTCAGCTGCGCCTTGTTCAGCAAGGGAAACTAAGGTCCACGTTTCGCTCGGTTATGAGATGGATTGAGAGTCACGGAAACCCTGCCTTGAAAAGAAACGGTGTACGTGTCGACCTAGCTAGGTTTCAGACCTCTCCTTCCTCGTCTTGCCAGTATGGAATCCTTGTCCAGACCATTGTAGATGAAGTGGCATCACCAAGAGATGTTAATGAGACAGAACAGCAGCATCCTTGGGGTGTACAAATTGATAACTCGTCTTTACATTTCACACAATCTCCGACTAGCTCAATCAATCACTTCAGGCACCGAGACGGCGGAGAAATCATAGACATTGGTAGCTTGCAGTTTCTCAAAGAAGAGA…
		Locus_72267	Brassica napus probable serine/threonine-protein kinase At1g54610	ATTTCCCTTGTTTCCTACCTTTCTGGAACAAAGATTTTCGAACTAACTGGCGAATCTTGCGTTCTTGACGCTCCAAAAGCTCATCAACTCCATAAGATTGAGACAACAAGGGACCTGAGAATTCTATTTTCTCATCATTGTCTTCATAACCCAAGTGATTAAGTTTTGCTGACTTCTCTTCTCTCTGATAAAGTGCCAATGATAGTTCCTGCGAATGATACTCATCTGAAGCATCAAAAGAATCTCCCTTCTTTTAAGGGTGTCACCCAACCCCACCAATATTCAAAATTCGCAATCCAAACCCTCACTCTCAGTCTCAGATGAAGCGTATAGTCAGAATTTCATTCACCGACGCAGAAGCCACC
		Locus_78666	Unknown	CATGGCTTGGCCGAGACCCAAGACATCCCATCTATCAGGGGAAGAAGGTGAATTGTCATCATGTCCTTGTATCAATTCCTCGTCTTGACCTCCGATTCTCTCGATTTCTCCTTCCTCTTCTCTTTTCAACACTCCCCACCATCGTCACCACATCGCCAAGCACAACTACAAAGA
		Locus_98005	Brassica oleracea var. oleracea MATE efflux family protein ALF5	TATCATTGGAAGAGAGTAAATAATCTGAGCCTTTGATTCTTCCACGTCTATTAGTTTTTGAACCCAAGATGAGCTTCTCCTTCCTCTATCATTTCCTCCACCTTCATGATCAGTTAACAACGGGGTGGCCGTGTTGATGCGATCAGCCATTGGATCTTCTTGACGAAGCACTTTTGCTTAATTTGGTTGCAGAGAGAACTTGAAAACGGGAGATCGGAAGAG
		Locus_98631	Brassica oleracea var. oleracea protein-tyrosine-phosphatase IBR5	CGCAGACTTCTCCTTCCTCGTACTTGTGATAGTGCCCACAAAGCGAACAAGGGTTCTCTCGCTCTCTCTTCCTCATAATTCAAACCTAGAGATCCGATTCAATTAGGGTTAGAACGTAGACGAAGATTTTTGAAGGGGAAGGATCGGGGGAAGAGTGAAGGAGGAGTTTTGCGAAGAGAAGAGAATAAAAATAT
		Locus_99350	Brassica napus transportin-1	GACGACGGTCTGGCAGCCCCTAAACGATGGCCTCACCGAGATCTGCACTCTTCTCGAACAGCAGATTTCTCCTTCCTCCGCCGTTGACAAGTCCCAGATTTGGAAGCAGCTTCAGCACTTCTCTCAAATCCCCGATTTCAACAACTATCTCGTCTTCATCCTCGTCCGCGCCGAGGGCAAGTCCATTGAGATTCGTCAAGCTGCTGGATTGCT
		Locus_104195	Unknown	CCTCAATATGCTTTTATAAATTAATCAAGTTTGTTTATGAACAAGATAACTCTAAAATCATCTTATTCTTTGTCAATCACATAAAATGGGAAGCAACAAAATTGTTTAAACGTTTCTAACCAACCGACTTCTCCTTCTTCTTATACTTTGTCTTCTTATCTGTTCCGAGCATGCAACTTCTCAATGTTGAATTCCCTACTGATTCTCCTCGCTTTGATTATTGTGGTTGATTGATTGAGCTGGGTAGGTGAAAGCAGAGAGCTCTGATATGCAAAAATCCA
		Locus_119997	Brassica napus TBC1 domain family member 5 homolog B-like	TTCGATTTGTCGGAAGAAACTAAAAAAAAGTTTAGCGATTGTAATCGTCTATTCGTTTGTCTTTTTGCACGAAAATCGAAGATTGGATGAAGCAAAGAGTGTTGTTATCCTAAACATGACAATCTCTGAAGAAATCCAGAGAGCGACATGCGCCTCGCCTTCCGGAGATCACCGCTTCGAGAAGCTTCGCGGCGTCCGATGGCGAATAAACCTCGGAATCTTGCCGTCTTCTCCTTCCTCCACCATCGATGAGCTTCGAAG
		Locus_133171	Brassica napus WD repeat-containing protein 76-like	GAGAACCAATTGGGTAAACCGACCGAATCTGGATCCAACCCTCTGGTGCGTAGAGACTTCCGCATAACAATCGGCGTTTCAGGCTTCTCCTTCTTCTTATACGATTTAGTAGATTCGTCTCGAGGGCGTTTGGTTGCGGCGGTGAGAAGAGAAGCTTTGGCTCGGACGTTGAGCGCCGCCATCATCTCATCGTTCCGCCTGATGTTCTCCAATCTCTTCCGCTCGAACTCCGTCGCCATTGAAGCGTCAAAGAATGAGAAAGAATGCGTCTTTTCGCACTCGGAACTTTAAAGACCTAGAAAAAGCTGTGAA
		Locus_149625	Brassica oleracea var. oleracea 1-aminocyclopropane-1-carboxylate oxidase homolog 6-like	CTCCCTGTCCTCAACCTGACCTAACTATCGGCACAAACCATCACTCTGACAACTCCTTCCTCACCATTCTCCTTCAAGACCAAGTTGGTGGCCTTCAAATTCTTCATCAAGACTGTTGGGTCGATGTCTCAC
miR5783	2
		Locus_129370	Unknown	GAGATTCATCAGAAAGAGAAGTTCGGGATCTTTAGAGTCTAATCTACAGAAGAAGCCTCAATCTCAGAGTATCCGACCCAAGCTATCGCCTTTGCCGACCAAGCCGAGATCTCTGTCTTCTCTCCGTCGTCGTCGACACCACTCCGGCCGTCGCCTCTTCTTCTTCCTTTCTCATGTCCGGACTTTGTCTCCTCTCTCTCTTCTCTTC
		Locus_133207	Brassica napus probable inactive receptor kinase At2g26730	TAACAACCTTAACGGATCGATTCCAACGTCGTTATCTAAATTCCCAGCCGCGTCGTTCGCTGGAAACGTGAATCTGTGCGGCGGTCCGTTGAAGCCTTGCAAGTCCTTCTTCGTCTCTCCGTCGCCGTCTCCCTCGTCGCCGGATGCTCCGTTATCCGGGAAGAAATCTAAACTCTCCACGGCGGCGATTATCGCGATCGCCG
miR6029	1
		Locus_115982	Unknown	CTCTTGTTGTTGTTGCTGCTTAACTTACTCCATTTTTTGAGAAGGAGATCTGATATCATCTCCAAGAGGGCCTAAGCGCAGAGATAAATCACAACCACCAAAGGCAATGCCATTAGTTGCATCTTTCACACTCACAGGTCTGATCTTCTTGTTGGACTTGCACGAGTCAGTGACATTGACTGGCAAAGAAGGAACTCTGAGTGAATAGCATAAAGGGTAGCTTGAGTACTT
miR6030	2
		Locus_14806	Brassica napus putative disease resistance protein At1g63350	TTTTGCTCTAAGAGTTTAATATTGAGTTATCGTTATGGCAAAAGTGTTTCCATGAATTTAAGGGAGGTTGAAAAACTGAATAGTAAAGTTTTCGAAGTGATCGTTGAGCAAGCTCACACATTTGAGGTGGAGGAAAGACAGCTTCAGTCAACAATTGTTGGTCAGAAAGAAATGTTGGAGAACGCATGGAATCATCTCATGGAAGATGGAGTTGGTATTATGGGTTTGTACGGTATGGGCGGATTAGGGAAAACAACTCTTCTCACACAACTCAACAATAAGTTCAGTGGCATGACGTGTGGATTTGATTTTGTGATTTGGGTTGT
		Locus_109754	Brassica napus disease resistance-like protein (RGA27) gene, non-functional allele, partial sequence	TCAAAAGCTGTGTATCTGTGGTTTATGCTCAAAAAATGTATGTTCGAGCTACAAATATGGGAGAAACATATTCTTGTTGTTGGAAGAGGTTAAGAAACTCAGATCAGAGGGTAATTTTCAAGAGGTTACCGAGTTGACCCCGACATATGTAGTGGTGGAGAGGCCTACTCAGCCTACGGTTGGTCAGAAAGAAATGCTCAAGCAGGCATGGAATCGACTGATGGAAGATGGAGCTGGAATCATGGGTCTGCACGGTATGGGTGGTATAGGGAAAACTACCCTTTTCAAGAAAATCCACAATAGGTTTGCTGGAACAGCTGAAAAGTTTGACATTTTGATATGGATTGTGGTGTCTCAAGGCGCAAATATTTCAAAGCTTCAAGAAGATATTGCACGGAA…
miR6032	1
		Locus_34438	Brassica oleracea var. oleracea ATP-dependent zinc metalloprotease FTSH 8, chloroplastic-like	CGTTTTGACCGGCAGGGGTCTGTTGATGTTCCAGATGTTAAGGGAAGAACAGATATACTCAAGGTTCACTCCGGGAACAAGAAGTTTGAGAATGGTGTTTCACTTGAAGTAATAGCCATGAGAACGCCTGGATTTAGCGGAGCTGATCTGGCAAACCTCTTGAACGAGGCGGCCATATTGGCTGGACGACGTGCGAAGACGGCGATATCTTCGAAAGAAATTGATGATTCCATTGATAGAATCGTTGC
miR6033	1
		Locus_53240	Brassica napus ATPase 2, plasma membrane-type-like	CTGGTCACGGCTTTCTTCCCTTTTGGAAGTTCTGTCTCATACCAGGTGTTGTTCTTCTCCATGGCCCTCATTTCATCATCCACCGATATCCTCCATTCATCATCTTCCATAGCTTCTGCATATGTTCTTGGTATCCATTCCAGGTCCAATGAACTCATAAAGACTTGATGTTCTTCTGGATAGTGAGCTAGGGAGCATAATCCACTTTCTGGATGTGCCACAGCTTGAGCATTGTAGTAAACAAAATCATTTTTAACCCAATCTGAGGCTGGTCTTCTGATCCTTGTACTTCTCCTTAGGACTTGTGTCTGCTCAGGTTCATTACTGCTGCTTGGTTCTCCTTCTTGAGCTTCAGTGTCTGGTTGTCCCATCTCATCTTGATCATGAGATAATACTGGG…
miR6034	8
		Locus_32081	Brassica oleracea var. oleracea probable inactive receptor kinase At3g02880	GATGAATGCGAAACCTCCTCGATGAGTCTGGTAACATCGGCCATCGAAGGACGACTATCAGGATACTGAGCCGTACAGCTCATACCGATCTTCAAGAGCCGGATAATGTTCTCATTGCCCTCGGATTGGTGCCCGGCGAGCTCCGGATCAAACACTTGAGATGGTGATTGTTGATCAGTAATGGATTGGACCCATCTTGGCAAATCTACACCTTCTTCGGTTAATTGCTGATGTGTTGGAGACTTCCCTGTGAGTAGCTCGAGTATTAGGACACCAAAGCTGTAAACATCAGACTTCTGAGAGATTTTGCGAGCATCAGTGACTTCAGGTGCACGGTAGCCATCGATACGGTTAGGTGCAGACGTGGAGCTAATGATAGGCGCTAGACCGTAATCAGAG…
		Locus_47123	Brassica oleracea var. oleracea probably inactive receptor-like protein kinase At5g41680	TTCATCTATACCTATTTGCTTCATTAGCTCTATGTCAAACACTTCTCCGGTCCACTCTTTCGACACCACTGACCTTATCCAGCTAGCCAAGTCCATGTTTTCCAGATCTCCTGGTAGCGGACTCGCTGGAGATTTCCCTGTTAGAAGTTCCAGTAACACTACCCCAAAGCTGTATACATCAGAAAACTGTGTGCACTTTCTTCTGTCTGTTACTTCCGGAGCGTGATAACCCGAAGAACAAACGCTAGTCTGAGGGAGAGATCTCGTGATGGCTGTCAAGCCGAGATCGCAGATGCAACCGTTGCATTGCGAGTCTATGAAGATGGTGGAAGATTTGATGTTCCCATGGACAAGCTTCCTGTCATCTGCTTCATGTATAATAGCCAGTCCTCTTGCTGC…
		Locus_76666	Brassica oleracea var. oleracea probable receptor-like protein kinase At5g15080	GTTTTGTTCACCGTTGGGACGGCTTTTATCCACTGCTCTTCGTCCAGTTAGTATCTCAAGTAACACTACTCCAAAGCTGTATACATCACTCTTCGTTGACAAATGTCCAGTCATTACATACTCAGGAGCTGCATAACCATATGTTCCCATCACTCTGGT
		Locus_82135	Brassica napus probable LRR receptor-like serine/threonine-protein kinase At2g24230	CCCACATGCAACCATAGAAAAGAGCAAAACAGATTTTTCAAGGAAGATCAAAACATTAAAAGAGAAACCAAACATCTGCAGAGGATTGGTGTTTCATTGATTAGGCTTTGGTTCAATATCTTTGAGAAGACCAACTACTTGTTGCATGCTTGGGCGCTTTGAAGGAAGATCAGCCGTGCAAAGGTACCCAATCTTGAGAGCTTCTTCCATCTGATCTTCTGAGCCCGTCTGTTGTATTTTCGGATCAATAGCCTTTGATCCTTGACTCTTCCTAACCAAACTTCTAATCCAAGTCACAAGGTCTGTATCTTTCTCATCAAGATACTCATCTCCAACAGGTTTCTTCCCTGTGACCAGCTCAAACAGAACAACACCAAAGCAATATACATCAGATTTTGT…
		Locus_115166	Brassica napus serine/threonine-protein kinase EDR1-like	TGATCCTTCCCACCACACCACAGGATCAAGTTCCTTTGGTATCTCCAGCCTCCGATTCTGGAAACCAACCGCTCCTACTACTTGCATTGGGTTCATTCCTCTCCATGGCAATCTCAATGTCGCTAGTTCCCATAGAATCACCCCGAAGCTGTACACATCACACTTCTCATTTGAGGGCTCATTGCGTAGAAC
		Locus_123657	Brassica oleracea var. oleracea G-type lectin S-receptor-like serine/threonine-protein kinase SD2-2	GTGTATCGCTAACTACATTTCTTCGACCACCGATAAGCTCCAACAGTGTCATTCCGAAGCTATACACATCAGCTTTAGTCGTGATGGGTAAACCCGATATCCACTCAGGAGCAACGTATCCCCATGTACCTCTCATAGTGGCAAGAACCCTGCTGAAGTCACGGCCAACGAGCTTGGCCAGTCCGAAGTCAGATACTTTAGCGTTGTAATCACTGTCCAAGAGAATATTCTCCGGTTTGATATC
		Locus_124730	Brassica oleracea var. oleracea cysteine-rich receptor-like protein kinase 10	CGATAAGGTTGGACGGTTGGCAGGATCTTCTTGAACACATAAAAGACCGATATGGACGCATCGAACCACTTTATTCATTTGGCAATTATGTCTCATAACCGGAGCCACCAGATCTAATGGTGTCTGGTTCCTCCAGAGCCTCCATGCGTATGTGACCAAGTCTCGTGCTCCGTCTGTCTCGAAGAAGCTGCTGTTTTTCTTGCCGCTTATAATCTCAAGAACTAACACTCCGAAGCTATAGACATCT
		Locus_159260	Brassica oleracea var. oleracea cysteine-rich receptor-like protein kinase 11	CAAAGCCTCCACGCATATGTGACCAAGTTGCTACCATTACTCTCTGTTTCGAGGAAACTACTATTCCGCTTGCCATTAATAATCTCCAGAACTAAGACCCCAAAGCTATATACGTCAGATTTGGTAGAGAACTGGCCATGCATTGCATACTCGGGAGACATATAACCG
miR6108f	5
		Locus_17947	Brassica oleracea var. oleracea replication protein A 32 kDa subunit A	CATTCACCTTTCTCCTTTTCCGATCGCGCCTTGTATTAACTAAGATGTTTTCCAGCAGTCAATTCGAGCCCAATTCCGCTTTCTCCGGCGGCGGATTCATGTCCTCTCAGCCTTCTCAGCCCTACGACTCCTCCTCCTCCTCCACTACTAAGGGACTAGTTCCAGTGACGGTGAAGCAAATCAACGAATCTTCTCACTCCGGTGGTGAAAAATCCGGGATCGTCATCAACGGAATCGAACTTACAAACGTGTCACTCGTTGGGCTAGTGTGTGACAAAGACATCTCTAAAGTCACTGAAGTTAGATT
		Locus_18871	Brassica oleracea var. oleracea glycine-rich cell wall structural protein 1.8-like	CTTTCTTACCACCTCCCTTCTTCTTCTCATCTCCTTTTCCACTTTTAACATTTTTGAAAAACCCTAAGAGGCCACCACCACTTTTGGCATCTGTTTTCCCCGTTTTGCCCCCACCTCCTTTTTTATCTTTGCCTTCTTTCTTACCCTTCTCACCTCCTTTTTTACCCTCACCCATTCCCTTCATTTGCACCGGAATCTCAAACCCACCACCTCCTCCGCCG
		Locus_65097	Brassica napus histone H1	CAATATAACATATGCAATAATTTGTGGTTGTATAGCCCTACGACTGTGGAGAGACAACACCTTCTTACCCTTCTCGTCTCTTAGAAATTAGTACCTACGTTCTTGTGTTACACATTATGTTTGCAATGAATATAAATCTGATCCAGCGGAAAAAA
		Locus_101532	Unknown	CTCAATCTGTTATTAAATGCAAGGTTTTTCATATCATTAGTTGTAGCTGAGATCTAAGACAAGTATGGTACAATAGCATCTATGGAATCTTATGTACAAAGTGATATACAAGAATCCAAATAAAACATTTCTCGCAGTTTTGTCTTTTATTTTTTTGTCTCTTTAACTACATTCTAAATACTAAACACATGTTCTCTTACCCTTCTCGCTCTTTCCCGAGTTCTTATTCCTAGCCGCCACATGAGC
		Locus_141871	Brassica oleracea var. oleracea beta carbonic anhydrase 3-like	TAGTGAGCTCCTCTTAAGGCGAGCTTACCCTTCTCCACCCTTTCTCTCACGAATGGGTAAGACAACAAATTCGCCAAAGTAACGTTCACCGCTTCCTTCTCACAAAGGGTGCACTGTTCTTCGAAGCTAAGGTCTCCAAACTCCTGCTTGATCCTGTTCTTCGCCGCTGTACCGATCTTGACCCAGTCTTCTATAAAGATGCTCTTATTAGGAGCTGCATCATCTTCAATGGACAT
miR6150	3
		Locus_9681	Brassica oleracea var. capitata cultivar C1176 chloroplast	CACTCTTTTTGGTTTTGGATCTTCAAAAAAATTCCCGCAGGAGATCCGGACCCAATTTTTTCTGATCCTTCGATAAAAAGATTCATTTTCTTCATAAAAAATAGGAGGTAGAACCAATAAAGATTTCTTTTTCAATTCATCCCTGGAGTTGAAAACCTCCTTCAAGAATTGTCTTTGATCCAATCCGTAGGAATCAATAGAAAAGGCAAATCCCGTATGATACACCAGATCCGGCTCGGTTATTGATAGAGTGAATAGATCTGCCATTTCTTGAAATCTCTCTTCTGACTCAAAATCGTGGCGTAACGTGTATCCCCCCCTCTTCCGTTCATGGAATAGATGAAATAAATAAAAAAATGGATTTTTGTTCAAGAATGAAATCTTATTGGAACTGTCCAT…
		Locus_70879	Brassica napus ABC transporter G family member 18-like	TCTAGAAACACTTGCGGTAATGGATTCTTTTAGAGACAAGGCTTGGTAAGGTGTGGTCATTGGCGTGGCTCGAGCAGATTGGTTTTGTTGCCACTTTTCGTTGAATTTAACCAACTCTCTGGTTCCTTCACTAGATCCTTCAAGCTGACGAACTAGGTCAAGTGCGAACTCGGTTATGTTCTCTTTCTCCGGGATAGGATGTCCGAAATCAGACAAGAACTGAGGAAGACTTGTCGGAGAACCGCTGAAAACATTCTTGCCGCGAGATAAGATGATAAGACGATCAAGCAAGTCAAGAACTCGAGCGCTAGGTTGGTGTATTGTCATAATTACGATACTACCACTCCTAGCTATACGTTTAAGAACCTGAA
		Locus_76619	Brassica oleracea var. oleracea zinc finger CCCH domain-containing protein 48	GAGAGAGAGAGAGAGACGATCACCCAATTCGATGGATTTAGATATGAACGGAGGAGACAAGAGAGTCTTCCAAAGACTCGGTGGCGCCTCCAACCAGAAGGTCTGTTTCCACTGGCGAGCCGGCCGCTGCAACCGCTACCCTTGCCCTTTCCTCCACCGAGAATCACCGCCTCCAGCTCCATTCCCCGGGTCGTCGTCTTCTACAAACAACAAAAGGATCGCTGATGATGACTCTGGCTTCGCGGGTTCGAGTCACCGGAGAGGCCCCGGGAGCGGTA
miR6300	1
		Locus_42838	Brassica napus DNA replication licensing factor MCM5-like	GAAAGAGCGTAAGAGAGACGACGAAACAAGATGTCTGGGTGGGACGAAGGAGCAGTATACTACAGCGACCAGCCTCAGTTCCCGGAGGCCGGAGACGCCGCCACCGTCAGTCCTCATGCCGTCATGACGAAATTCAAGGAGTTCATCAGAACATTCGAGATAGGGCAGAACTGTTTCCCCTACAGGGAAGCCCTTCTCGATAACCCCAAGAGACTCCTCGTCCACCTCGAAGATCTCCTCGCCTTCGATTCCGATCTCCCTTCTCTCATCCGTTCCGCTCCCGCCGATTTTCTCCCCGTGTTCGAGAAAGCAGCTGGTGAAGTGCTGGCTGGATTGAGAATGAGGGAAGCGAATGAGACGGGGGAAATGGAGGAGCCTACGCCAAGTGATGTGCAGATT…
miR6426a	1
		Locus_102863	Brassica oleracea var. oleracea serine carboxypeptidase-like 50	CCGAACAAACCTTTCCCCAAAACCCAACCTTCGATCATATCCCTCGAGTTAACAGCCTTGTCTGTCGGAACAAGATGCCCTGCTCCCGAAACCGCCACCTGCGTCAAATTCCCCCACCTCTGAACATAACCCGCGAGATCACCTTCCCCGTCCTTCCACACCCTCCTCTCCGCCTTCAAAAACGCACCCAACCCCGACCACTTCATAGTCTTCACCCACTCCTCCGTCGAAACGACGCCGTCTCTAAGATCCAGCATACCTTGGTACAA
miR6432	1
		Locus_16483	Brassica napus phototropin-1，Sinapis alba isolate VMNH_2023810 putative LOV domain-containing protein mRNA	ATGCGTGATCAGAAGGGAGAAGTACAATACTTTATCGGAGTGCAACTAGACGGGAGCAAGCACGTTGAGCCAGTTCGCAATGTCATTGAAGAAGTTGCAGTGAAAGAGGGCGAAGAGCTGGTGAAGAAAACAGCTGTAAATATAGATGAGGCTGTACGAGAACTTCCTGATGCCAACATGACGCCAGAGGATTTATGGGCAAACCACTCAAAGATTGTTCATTCAAAGCCTCACAGGAAAGATTCACCTTCATGGAAAGCTATCCAAAAGGTACTGGAGAGTGGAGAACAAATTGGTCTGAATCATTTCAGACCGGTAAAACCTTTGGGTTCCGGTGACACAGGAAGTGTCCATTTAGTGGAACTTAATGGAACAGACCAGTTGTTTGCAATGAAAGCA…
miR6443	23
		Locus_121	Brassica napus armadillo repeat-containing protein 3-like	AAGAATGGGAAAATGAACTTATCCAAAGACGATGTTTTGTATATTGATAACTGAAGTGTAAAAGAGTGTAATTTTACACAATGGAGAGTCTCTCAAGACTCTGTTTTTCTGTGCTATGCTTTAGTAGAATATACCATTAGGACTCTGACCATCATCATCATCATCATGA
		Locus_2495	Brassica napus armadillo repeat-containing protein 3-like	CAAGATCTCTCAACAGCTCTCCCAGCTTTATTAGGTTCTTCTTCATCACATAACAAAACATTTTTTGGCGTCCTTGTCGTGTCTGCTGGGCAAGTAAAGTTCCAAGTTGTGTTTCTCAATGGATGCATCATTTCTCAAAGTCAACTGCTAAAAACCCAACAAGGTAAAACACCCAAATAGATCCCCTTTTTTTAGGAAGATGATCATCATCATCATCC
		Locus_16918	Brassica oleracea var. oleracea zinc finger protein 622	TGTTTGTAGTAGCGCATGAACTCTCGAGACCCAAGAGTCCTCGACGTTACTTTGTTGTTCTCCCCTCTCTTGGTGATCACAAGCTCAGACCCACCAAATAGCTCTACGGTATTAGCTGTTTCACCAGACACAACCATCTGATTCTCCCCTTCATTGGCGTAACTGCTGCTGTAGTCATAGAACTCTTCCAGCTCTGCATCTTCTTCGTCACCACCATCACCGTAATGCACTTTGCAGTGACTCTTGGCTTCCATGTGCTTTCTAACAGCTTCCAAACTGGTGAATGGATGGCGCAGTTTGTTGCAGTACAGACAAACGAAGTCTCTCTTGACCTTTAGACCAACGTAGGTTAGAAACCCTTTAGGATCCTTGAGGTACTCGATGTCAGGAATGAAGAAA…
		Locus_17398	Brassica napus vacuolar protein sorting-associated protein 28 homolog 2-like	GAAGTTGCCTCGACTGCTGTACCGTAAGCTCATCAGCTGCTCCCATCTTCGACAACCTCGAAAGCCAATCTTTGATCTTCGTCTTCCCTTCGAAATCCGGCGGCAGAATACTCAGTTTGCTGAGAGAAGCCGACAGATCAGACAAGAGAGGATAGACCTGGTCGACAGCAACCATGTTTAGTTTCAAAGAATCCATCGTCGTGATGAAGTTCTGCACACACTCAGCGACAATGGAGGCAGAGTTGGAGGTGGATGCCGCCACGGTGGCTCGGTGTTCCACGGTGGCGGGAACACCTGATGTCACGAGACGGTAGAGAGCGGATGGACAGTCCATTTTGTATGTGTCTGCGAATCGTTGGGTGCTTGGGACCGTGTCTTTGAGGGAAGCGGAGAGCGTCT…
		Locus_17455	Brassica napus ribosomal RNA small subunit methyltransferase-like	CTCGAACCCACCTTCTTTCAACACATTCATTACTTTCTCCTTAAACTCTCCTCCTTGTCCTTCATCCATCTCCACATCATCATCATCATCCATTTCGTTGTCATCATCTTCCATTCCCATGCTCTGGTCACCAACATCCATAACAGCAGCTTCTCCA
		Locus_21060	Unknown	TTGATCCAATGATTCAAGCTTTTTCGGATATTCTAATGCCTGAGTCTCTAACTCTCTAATTTTTAGTTCAAGCCACTTGGATCTCCACATCAGTGGCCTTATAAAGCTCTTCCAGTGATTTGTCAGCCTTTTCTTCCTAAAATGGAAAACACTGCTAAAGGAATCATACGCAGGTCCTAAGCCAGTCTCATCCCAATAATGAGATTCAACATCAGCTTCTTCGGTTAGTCCAGTACACAACATGTCTGCAGCATCCTCGGATGAAGTGTCGGAAAACGAGCTTGAGTATTCAGTAGCGTTTGGATCATCATCATCATCCGTGGTGG
		Locus_23000	Brassica napus F-box/LRR-repeat protein At2g29930-like	AGGTTTGGAGAGTTGTTGAGGAGAAGTGGCAACACCTGCCAGCCTTTTTCTTTGTCACTCTCAAATGATAAAGTAAGGAGGTTGTGAAAGACTGGCATTGATCTACAGTAAAAGTGAAAAACCTCAAGAGAATCCGAAGACAAGTGAAGTGTTTTAACATTGCTTATCCCTGCAACCAGATCCGTAACATCAGGCAAAATATCATTTGGATCATCCTCACCATAAATACTATCATTAGATCATCATCATCATCCTCATCAACAACAACTTCTATATCATTATATTCACCATAACCACTATCATTGTCATCCTCTGTATCATTATTCTCATCCCCATCTAAAACTTCCTCCGCTGATTCAATATCCAGTATAGATTCACTATCATCTTCATTATCTATAT…
		Locus_33771	Brassica oleracea var. oleracea probable plastidic glucose transporter 2	GACGTGTGGGAGAGAGCAGATCCATGGAGGATTCGTGGTTTCCGTTTCCTTGCTCGCGTCGTCATCATCATCCAGTAAGAGACGTGAGTTATCTTCGACGTCGACCACTGGAGAATAATCTCTCGATGGCGTTCTCTTGTACATCGAAGACGATTGCGAACCCCACATGCGGCAGATCCCTTTGATTTTTCACAGGATTAGATTAAGATGAGAAAGCAGAGGTCACAAGATGTCTCTCAATAAAGGAGGAGGAGAAGCTTCAAGAGGAAGA
		Locus_34134	Brassica rapa F-box/LRR-repeat protein At3g59200-like	ACAGCAGAAGATGAAAGGCAAGAAGGATTCTTCAGAGGTTTGCAAGCACACATGTTCGCACATCCTTTAGTACTTTTGTGGACAAGACCCTTGAAAACAAGTGTCTCTAGGTTTGGACAATTCTTTAGCAGACCTGGCAATGAATCCCATCCAATTTCTTCATCACTCTCAACCGTTAACTGAATCAGGTTGTTAAACACAGGTGTTGCTTCACAGCAGAAAGCAAGTACCTCAAGTGTTTTGGCAGATAGATAGAGGATCTGAACATTGCATATCCCCTTGAAAAAGTTTGTCGCATTACCAACCATCTCTTTCTCCTCATCATCATCATCCTTTC
		Locus_39622	Brassica oleracea var. oleracea acidic leucine-rich nuclear phosphoprotein 32-related protein-like	TCAGCTCCGCTATCTTCTTCATTGCGCCCATTACTCATCACTTGGCCTCTCATCTCCATCATCATCATCAGCCCCGCTTTCTTCTTCATCAACCTCCACAACCACTTCACTACTACGTCCATTGCTAATCACATTTCGCCTCTCCTCACCATCATCTCCATCATCCCCCTCCTCCTCATCATCATCATCATCCTCCTCCTC
		Locus_47176	Brassica napus N-alpha-acetyltransferase daf-31-like，Brassica rapa N-terminal acetyltransferase A complex catalytic subunit ard1-like，Eutrema salsugineum hypothetical protein	AGAGTATGTTTCGCTGCATGTGAGGAGAAGTAACCGAGCAGCGTTTCATCTGTACACGGAGACGTTAGGCTACAAGATTCACGATGTAGAAGCGAAGTATTACGCGGATGGAGAGGATGCCTATGACATGCGGAAGTATTTTAAGGGTAAGCAAAACCATCAACACAGCCACGGTCATCATCATCATCACCATGG
		Locus_50197	Brassica oleracea var. oleracea nipped-B-like protein	ACCTTCTGTTGCTATTTCTGGTACTGTAGTTTAGTCTCCGAGAAGTCATACCACTGCTTCCTCCTCCATTCCAACCTCTGTCATCATCATCATCCTCGTCATCATCATCCTCATTGTAGGCCACTGCTTTTTTTGCAGATCTTGAGCTTTTTCT
		Locus_53094	Unknown	CTTTCATCATCATCATCATCCATCATCATCATCATCATCATCATCATACAATTAAAAACCCACCAAAGCAAAATAACGATTTTAAGCATGGGAGAATTACATGAAAGAAAGGGCTTCTGGAGCCGGTTATCGTGATGATTAAACGTGATAATTACCTGGTTATGAATGTTTAATCAGGGTGAGAGAGAGAGGAGAGGGACGTCGGTATCTTGATTCTAAGAAG
		Locus_60101	Brassica napus trihelix transcription factor ASIL1-like	GCATGATGATGATCAGAGTTCTACATTTACACATCCCATAAAGCACAACAGCAACATCAAATCCTAACCCAGCAATCTAGAGACGTTTTTAATCATTGCAGTATCACAATAAAACATTTTGTGTGTTCAATTGTCAGCTACTTACATCGCCATTATTCTTGAGATTACGATCATCATCATCATCATTGACCCGTCACGCTT
		Locus_60101	Brassica napus trihelix transcription factor ASIL1-like	GCAGCATGATGATGATCAGAGTTCTACATTTACACATCCCATAAAGCACAACAGCAACATCAAATCCTAACCCAGCAATCTAGAGACGTTTTTAATCATTGCAGTATCACAATAAAACATTTTGTGTGTTCAATTGTCAGCTACTTACATCGCCATTATTCTTGAGATTACGATCATCATCATCATCATTGACCCGTCACGCTT
		Locus_68326	Brassica oleracea var. capitata WRKY transcription factor	ATTGCAAACAAACCCTAGCTACCTCTCTCTCTCTACATCTCATCATGAACGATCCTGAAAATCCCGATCTGACCAACCACGACTCCTCTTGGACACAACTCACAGCTCCAGATTCTCACTTCTTCCACAGAGACACTTCCGACATCTTCTCTGACTTTGTCGGGAACCTCCACGCTTCCTCCCAATCCGATCATCATCATCCTCACTCCCTCCGGTTTGATACCGGTTTAACACCAACTTCCGGTGTCCCATCCTCTACTCCTTCCTCTTCCTCATCCCCCGCAGCTGCTCTTTCTGTTGCCGTTACAGAGGTTTCAACCTCTACTAATTTCCCCGCCACCTCCAGTTCTAGCGAGGATCCAACTGAGAACTCAACTGCCTCCGCCGCGAAAGCACCGG…
		Locus_82828	Brassica oleracea var. oleracea ATP-dependent 6-phosphofructokinase 1	CTTCGTAAAAACCAGAACACCACAAACACATCGCCACTTGTTCACTATATCCTCTTCATCCAAAGAAAAACACATTCACCACAACCCCGTGATGACCTGATCCGTTTCTCCACAGTTCTTGTATCATCTCCATCCCTCACTATCTTCAAAGATTCAAGTCATCCTCAAAACAGAGCACGTCTTCCGAAACCGATCATCATCATCATCATCA
		Locus_90893	Brassica napus DEAD-box ATP-dependent RNA helicase 42-like	TTCAGAATCACTACTCTTCCTTCTCTCAGACCGTCTCTTCCCCCTCTCTTTATCCCTCCGCCTCCTCTCCTTTTCTTTACGCCTCTCCCTCTCTTCATCATCATCATCCCCTCTATCGTACTCATCTTCAGAATCATCACTACTCTTAACTCTCTCAGCCGCCTGCTCCTCCTCCTCCTCCAGAC
		Locus_91447	Brassica napus trihelix transcription factor ASIL2	TCTCCTCATCATCATCATCATCCTCCTCCAAAGAGCTCCCACTCGATTTAGATCCCGTCGGATTCTTCAACGCCGGTCTCACAACTCCGGTGGATTTCTTCGCCGCGACGGGACCGATCAAGAAATCGAGCCTCTCGAAGAAGCACCAAGACGACGGAGAAGGCTTCTTCGCCTTCTCCGTCTTGTACTTCTTCTTCAGCGT
		Locus_106411	Brassica oleracea var. oleracea B-box zinc finger protein 22	TGTCTGCAAGATAGAGCTTTGCTATGTAGGAAGTGTGATGTGGCAATCCACACTGTCAACCCTCATGTTTCAGCTCACCAGCGGTTTCTTCTTACTGGAATCAGAGTTGGTCTTGAGTGTACGGACACTGGTCCTTCTACAAAACCTTCACCATCCAATGATGACAAAACCAATGAGGCAAAGAAAGTTACTCTGCCAACATCAGAGCCTCAGAAGATGGACTTTGATCATCATCATCATCA
		Locus_139776	Brassica oleracea var. oleracea probable receptor-like protein kinase At1g80640	GTTCCGGTAGAGCTAGGAGGAACACTCCGGTTAACATCATCATCGTCCTAAAGCAAATAATTGTTGCTTATATATAGGGATTGATCTTATTGCTTCAGAACTTTTGGGGTGCAAATGTGGGAACAAAGGTTTCCCAGGGGTATTCACTTCTAATGATTGTATTTGTAAATTGCCTATATTATACATTTTTCACCAAGTAAATATTCAATATTTAGATCGGAAGAGC
		Locus_144402	Brassica napus zinc finger CCCH domain-containing protein 36-like	TAGCAAATCGCATCATCATCATCATCCCTTCAATCTCCACGGCGTTTCTCCTTCTCTCTCAGGTATGATGAAATTGCTGGGGGCTAATCTTTAATCTTAATCCCTTCTTGTGTGTGTGGTAAAGACATGTCAACTACTACTTTGGAACCTGAATACCTTTCAAATCTCCCTCCCTAAGGGAGGATTACAACGGAATCATCGCCAACAAACTGGTGTCGAATCTCATCACCATCATCAT
		Locus_152011	Brassica oleracea var. oleracea microtubule-associated protein SPIRAL2-like	ATGTATCGTAGCTGTCATAAAAGAATCATAATTCATCAAAGAACATTTGTTTGCACGAGTGAAAGAATCATCACATTTGTACAGTGTAATGTGTTTTAAAAACATTTTACTGGTCGAAATGTTGGAGCTCGATGTTCCAGTTAGATGCTAATTGCAACAAAAGATGGTCAGGAGCTAGACCTTCCCAGTCTTCAGGAGGATCCATTGTTAAAGAAGCTTCATGTAGATTCAACAGAATCTCCTTCTTTAACTCCAATGGTATTCCCATAAAGCCTGCTCCGTTTTCTACACTTACTTCTAGCAGCTGTTGAATCCAAGATAGACATACGTCAAACAGAGTATGATCCGGGAGAAATTGTGCAATAGAATTGAGAACCTCGTTTCCAATATCACACGACA…
miR6451	3
		Locus_10415	Brassica napus prohibitin-3, mitochondrial	GAAGGGACTCACTTCCTGATCCCGATTCTGCAGAAGCCTCACATCTTCGACATCCGCACGAAGCCTCACACGTTCTCGTCGATCTCCGGTACGAAGGATCTTCAGATGGTCAATCTCACCCTTCGTGTTCTCTCTCGCCCTGAGGTTATGCGTCTTCCATACATATTCCAAACATTGGGTCTCGAGTATGACGAGAAGGTTCTTCCTTCTATTGGAAACGAGGTCTTGAAGGCTGT
		Locus_15046	Brassica oleracea var. oleracea prohibitin-4, mitochondrial	GCGGTTTCGTTCCTCACGAACATTGCCAAGGCGGCGTTTGGTCTCGGCACGGCGGCGACGGTACTGTCCTCGTCGCTCTACACGGTGGACGGCGGCGAGAGAGCGGTGCTGTTCGATCGTTTCAGGGGAGTGTTGGATCAGACTGTTGGAGAAGGGACTCACTTCCTGATCCCGATTCTGCAGAAGCCTCACATCTTCGACATCC
		Locus_50943	Brassica oleracea var. oleracea prohibitin-4, mitochondrial	TTTCGTTCCTCACGAATTTAGCGAAGGCGGCCTTCGGTCTCGGAGTGTCTGCGACGGTTCTGTCGTCGTCGCTCTACACGGTCGATGGTGGCGAGAGAGCGGTTCTCTTCGATCGGTTCCGAGGAGTGTTGGATCAGACCGTCGGTGAAGGGACTCACTTTCTGATACCCATTCTCCAGAGACCTCACATCTTCGACATCC
miR6454	1
		Locus_149876	Brassica rapa subsp. pekinensis clone KBrB046C11，Brassica napus clone 8X-1B centromeric retrotransposon LTR-centromeric satellite repeat junction genomic sequence	GCTGAAGCTGAGTATCGAGCCATGTTGAAGCTGACAAACGAATTGGTGTGGATCAAGGGGATCTTGAAGCATCTAGAGATTGAGCAGAGTACTCCTATGACTATGCATTGTGATAATCAAGCAGCTATCCACATTGCCTCCAACTCAGTGTTTCATGAGAGAACAAAGCACAT
miR6474	1
		Locus_9436
miR6478	3
		Locus_60811	Brassica napus zinc finger CCCH domain-containing protein 32-like	AAGACCAACGGAGCTGAGGTCGCAATTAGGTCTTGGTGGAACCCGATCTCGAGGATGATGAAACTTGCAAGATGTTCCAAACTTACAATCGCCTGTTTTCAAATAGTACTGGCACTCTGGTTCGCCTGGTCTCTCTGGAAAGCTCTCTTCTTTCAGGGTAACAACACCTGATGGATAGACCCCGGGAGTGGTGGAAGAGAGCTGTG
		Locus_70983	Brassica oleracea var. oleracea long chain acyl-CoA synthetase 1	GCTACAAAAGTAAAACAATCCGACATGATCTAAAGATCATCTGCAAACTACTACAATCCTTTCTTATACCAACTGAGCTAAGGTCGGTTGCTTAATATTTGCTTTTCTTCAGAAAAATTAGATTTGGAGCTTCTCTTGAAAGAACGGAAAACAAAAGAAAGAATGAAGTCTTTCGCGGCGAAGGTGGAAGATGGAGTGAGAGGGGAAAACGGGAAGCCGT
		Locus_83027	Brassica rapa subsp. pekinensis clone KBrB045E11	AGAAAAAAAAAAAGAAAAAACAATCCGACCTGCCGGAATCGAACCAGCGACCTAAAGATTTGCTGTCACAGACTACAGTCTTCCGCTCTACCAACTGAGCTAAGGTCGGATGTTAATTTTGTTTGTTATGTTTGTTTAAGTAATCTTGTCTCCTCTGTTTATTCATGATTACAGAGATCAAAGAAACGGCTAATGATCTTCGTCCTCCCATCACTTACACTCGAAGCGACCTACAGAATCTGGTGGTACATCTCCG
miR7127a	3
		Locus_76638	Brassica napus two-component response regulator-like APRR2	AATGATTTCAAACGATCATTGCATTACAACTACGATGAAGTGCATAGCGCTTGGTGCAGTTGAGTTCCTTCAGAAACCGCTCTCACCGGAGAAACTAAAGAATATTTGGCAGCATGTCGTTCATAAGGCATTTAATGATGGAGGAGCTAGTGTTTCGGAATCACTTAAGCCCATTAAAGATTCTGTTGTCTCGATGCTTAATGTCGATACCAATATGACAATCGATGATAAAGATCCAGCACCATCAACCCCTCAGTTAAGGCAAGTTTCACGGTTACTAGAC
		Locus_141983	Brassica oleracea var. oleracea polcalcin Bra n 2-like	CATATCGTACCAAGAGTTTTCTGATTTCGCAAAGGCTAACCGTGGTCTCATGAAAGATGTAGCCAAGATTTTCTAAGCCAAAATTTAAATCTATATTCATATGAGGTTTTTGATCATGTTTAATTTGTTCCCTTGTTTTTTGTAATGACAATCATTGATTATCAGATTATGTATGTTACTTTTTCATTATGCTTTCATTTCATTTCATGTAATGGTAAAG
		Locus_144700	Unknown	CATCAACATCTTGCTTCTTCGCAACATCTTGGTTCTTCATCAAGCAGGCGCTCGAGACAAGCTTGTCGTAACCGGCACAAGCTCCTCGTCGAAGAAGACCATCTCGCCAGCCACTTGACAAATTCAAGCTCATTGTATTTTCTAGAGCAGCTTAAATGTTTGCGTACCTCAGCACCAAGTTCTTATAGTTGAGAGTCTTATATAGTTCTCAGAGCTCATGTGATCACTCTTGTGACGATCAATGAAGATCTCGGCAACTGAAGATGAGAAGAGTCTGATTCTTCTTGTATCCTTGGCAACAAGATCCCGAGAAGCCACCACTAGTTGCTCCCTGCAACTCAGCAAAACTCAGTAAATTCTTGAGCTGCTTCTGTTTCTTACAGTGAGAAGGAAATAAAG…
miR774b	2
		Locus_76539	Unknown	TGTAGGCACCAAATTTACTAGATAGGAAAATTTGATATGTAAAGCAAAAAATTACAAATAACATGAATAAAAAATACAACAATATAATACCGTAGTTGGAAAAGAACTAGGTTGAAGCAGAGTCGAGATTAGATCTCTTTCCTTAATCCTTTAAACGTCCGTAGTGTGCCGGTTTGATACGTTTAAGAATCCCAGGATACAACTGCCTATATCTTTAGTCTCACAACACTTGAGAACCAAAGCCTGTCG
		Locus_101230	Unknown	TAGTATTAATTATAGCTTGAACAGAACAATATAGTATAGCTTTCATATTTACAAACCCAGTAGAAGAGTTACTAATTCAAGAAAAACTCGTAAGACTATGCGACAAACCCTAACATAAAAAGCTTTAACGTGAAGCAGAAGCTAAAGCAACTGCTTGTGCCCACATCTTCAGTCTCGCCTTTACCTCCTTCGGATCATCTCC
miR824	4
		Locus_50304	Brassica oleracea var. oleracea agamous-like MADS-box protein AGL16	AGGTTTCAGAGGTTGAGAGTGTGAAAAGCGCAGACAAAACTTCTCTTCTCACAAATGGTCTAGACATGGGAGGTAACTCGAGCGAACATGTCCATCTCCAGCTCAGCCTGCCCCAGCAGCATGATGAGACACGTTCCAAAGCTATCCAACTAAGCTATTT
		Locus_60635	Brassica oleracea var. oleracea agamous-like MADS-box protein AGL16	AAACTGGAGAATCAGCTTGAGATGAGCCTTGGCGACGTACGAATGAAAAAGGAGCAAATGTTAGTCGAAGAAATAAAAGAACTCAACCGAGAGGGTAATCTCGTGCACCAAGAGAATTTAGAGCTCCACAAGAAAGTAAACGTAATGCACCAGCAGAACATGGAGTTACATAAGAAGGTTTCAGAGGTTGAGAGTGTGAAAAGCGCAGACAAAACTTCTCTTCTCACAAATGGTCTAGACATGG
		Locus_94937	Brassica oleracea var. oleracea agamous-like MADS-box protein AGL16	AGGTTTCAGAGGTTGAGAGTGTGAAAAGCGCAGACAAAACTTCTCTTCTCACAAATGGTCTAGGCATGAGAGATAACTCGAGCGAACATGTTCATCTTCAGCTCAGCCAACCGCTGCAGCATGATGAGACTCCTTCAAAAGCTATCCAACTAAGCTATTT
		Locus_151393	Brassica oleracea var. oleracea probable leucine-rich repeat receptor-like protein kinase At5g49770	AAAAGAGTTACACTGACGGATTGAAGATGAGTTCAAGAATTGGAACCTTTATGCTCCTGATCTTTCTTTTCTTCCAAATTTTGTCTGTCTCTGCTCTCACAAATGGTCTTGACGGTTCTGCTTTACAAGCCCTGAAGGCTGA
miR825	4
		Locus_87936	Brassica oleracea var. oleracea protein VARIATION IN COMPOUND TRIGGERED ROOT growth response-like，disease resistance protein RPS6-like， pekinensis isolate BrTNL3 disease resistance protein gene	TCATTGCTTTCAAAGACAGTGAGATCGAGAAAAGCCACTCCATCGGACCCGAGCTTAAACAGGCCATTAAAGATTCGAGGATCGCAGTGGTTATCTACACCAATAAGTACGCATCTTCAAGCTGGTGTCTTAATGAGTTGTTAGAGATAGTCAAGTGTGGTCAAATGGTGATACCTGTTTTCTACGGGTTGGATCCTTC
		Locus_110131	Brassica rapa protein VARIATION IN COMPOUND TRIGGERED ROOT growth response-like	GCATCTTCAAGCTGGTGTCTAAATGAGTTGCTGGAGATTCTGCAATGCAATGAAGAGTTTGGCCAGCTGGTGATACCGATCTTTTACGGTTTGGATCCTTCTCACCTTAGGAAACAGACGGGAGACTTTGGAGAGGCATTTAAAAAGACTTGCCA
		Locus_114140	Brassica napus disease resistance protein RPS6-like	ATTAAAGATTCGAGGATCGCAGTGGTTATCTACACCAATAAGTACGCATCTTCAAGCTGGTGTCTTAATGAGTCGCTGGAGATAGTCAAGTGCAGGGAAGACTTGTTGGGAAACAATTCGGATAATATTTTCTCTGAGAGCTTAAGGTGAAATCTAGATGGTTTATATTTGTAATAGCTTTTGTATTTGGGAAAGAG
		Locus_132628	Brassica napus disease resistance protein TAO1-like	CTGAAAGAGCTCAAAAGCAGGGGAATCCAAACTTTCATAGATGACGAGATTGAACGAGGCCAACGTATCGGTCCCGAGCTCGTACTAGCGATCAGAGAGTCAAGGGTTGCCATTGTCTTGCTCTCCGTTAACTACGCTTCTTCAAACTGGTGTTTGGATGAGTTAG
miR827a	1
		Locus_124654	Brassica rapa protein transport protein Sec61 subunit alpha-like	TCTAAATCCTCCTCCCATTGATGTAGTATCAAATCAACCTGATCCAAGTTCACCTGTATCTCCGAAACCGACGGCTTTGTTCTTAGCCCTACGCACGGCGGAGAAAGAAAGAAAGAGCGTTTAGTGTTTGTTGATGGTCAACGAAGACGAAGGTCTTCCTCTTATACTTAATTTCTTTCTTTTTTGAATTTATTGATTAATGC
miR828	1
		Locus_129509	Brassica oleracea var. oleracea dehydrogenase/reductase SDR family member on chromosome X homolog	TGTTTGATTGTTGGTTAAAAAGGCACGCTTTAGCTGCCATTCCATGGCTTATTAGCAAAGTCTTCTTCAAGTTTTGCCTGAACCGGCCTAGTGGTGGGTAGTAGTTTCTTCAGTTTGAGTGGAGGGTATGTGTCCCTAGTTTGTGCAAGTCACGTTGCGCATATAAATATTTGTAGCGGTGAAAGCATCTCTCATGGACAGAAGTGGTATTACCTCACCTTCCTCTTTATAATGTTTCTTGCTTAAATGGGTATTCCATGAAAGTGATTCACACTCACTATGTAGACCTTAATTATGAGTGGGATTCTTCTCTCTTCATGAGATGCTCATTTAAGCAAGCAATGTTAGTG
miR829	2
		Locus_50369	Unknown	TGTCCAGTGGGATACGACATAGGTGGAAAAGGAGGTGGATGATGATTTTATTTGGGCATGGGTGAGAGTTGTCGGGTTTATGGGCTTTTATATTACGGGATATTGTTGGTGGCCCGTCGTCCTTAGTGTCAGGGAGACGGGTATCACATTGTTGTATGATGACGCGTCGGGGGTGACACGCTGTCCTCCATATAGGAGGTGACGGGTGTCACAATTTGGTATCAGAGCGGGTTCC
		Locus_128570	Brassica oleracea var. oleracea sugar transporter ERD6-like 18	TTATGTTATTTCGTATTTCGGACTCTCGGTTTATGTCGTACTTTATGTTTCAGATTTTATTTTATATTATGGAATTCAAGCGTGGATGTGGACTTTCAAATATTTATATATGGACATTTCAGATATTTGTACTTATCGAATTATTTTTACTATTTCGAAAGTGACGGGTGTCACATTTTGGTATCAGAGCTATTTACTTATCGTAACATTTTATTATGTAAATCGGGGTG
miR831	9
		Locus_28666	Unknown	AACAAAGCAATGAATTGAATTAAAATCGAGGACCCTCGAGAATCTTAATCAAAGCCTCTTCTTCTTTCCAAGTACTCACTCTTCTACATCTCTACAAATCACATCACACTGTTTTGGTATACCTCCTCTGGTTCTTGCCACAAGCAACAGACTCGATCCAACTTAACCAGTTTTAGAGTCATCGGAGCAAGGAGCTTTTCAAAACGAAACTGTGAAAGAGCATTTCTCCAAGTGACACTGTGAATATAGCAGTAGAGAGTAACCCCAACAAGTAAGATATTAAAACGATAAAAAAAAGAAGCTCAGGTCATCTATTGTTGTAGTGCTGATTGTATAAGGTTTCGCTTCT
		Locus_29674	Unknown	CTTCAGGTGCTTTGATCATAATTTCTTCAGAAGAATCTGAGCTTGAATCTTTTTCCTCCTCGGTTCCAATCTCTCCATTTGCCATGATCACCATTGCTCTTCTGTTTGGACATTCCTTTGCCATGTGACCTTTTCCCTGACATTTAAAACATTGAATGTCACGATTTCTGGTAAAAGAAGATTCAACCTTACCTTTTTCTTGCTGAAGGGTAAGTGGTTTGTCAAATTTAAGTTGCTGTTTTCCTTAGGATAGCTTGTCCTCATGCTGGAAGTCTTTTCTCCAAAGGCATTGCGTGAACTTCCTGATCTCTTAAGCTGTTTCTCCACCAGAATGGCTTTGTGGAGCATCTCCTCCATGGTCCCATAATCCTGCATCTCCAAACGATCATGAATCTCTTT…
		Locus_31462	Unknown	GCATATCCTCAAGAATCTCTTCACACTCCTTAGTATCCTTCAAAATCCCATGCCTAATCCCATCTCTAACAATGACATCCCACTTCTTCTCATCCATATTAAAGAACTCATTGTTCTGCATCTTCTTCTTCACATACTCAGGGGAATTATACAGATCCTCGAGCTCGTCGTCAGTAGAGTGAGCTTCCTCGAAATCA
		Locus_34616	Unknown	TCGCCAGTCTTAGATGCAAAGCTGCATAAACAATAAGCTCGCTTGTGCCAGGACTTGTATTGACAGAGCAATCGATGTGTATCCGTCCATCATCTTCACTGATCTCAGAGATATCTTCTTCTTGCTCTTCTTCATCTTCCTCAGCTAATTCAGGGTTGACTATTTCTTTGGCGAGGTTGTCTAATTCATCGTACCATTGTTGTGAGACTCCAACCTTTTCAGAAGGTTCCACTGCACTTCCAGCATTTGAGACTTCAGTGATTGAGCCTCTTGCCTGTCGCCATATGCAGCTTTCTTGCAACGGTTCAACAAGCTCTGTGCATTGAGGGATCTGTATGCTCAACCGTATGCTAGTTTTACCTGGTAATAACCGGAGTTGATGAATATGGCTGATGTGTG…
		Locus_52400	Unknown	CCAACACATTGCACAGAAGTTAATATCATAAGCACGTCTTCTCCTCAGAGAGAAATTTCTACTCCCTTCTTCTGTTTTCCCTCCCTAGTCTCACTCTTCTTCTTCTTCTGAATTCCCTCCCTGGTCTTGCTCTTCTTATTCTTCTTCTTCTTCTTCTGATTTCCCTCCGATGTACACTCTTCTTCTGCTG
		Locus_67889	Brassica napus protein GPR107-like	TGCTACGCAACCTTTCTCGGATACTGGGGCTACACTTGCTACACCAACAAACGCGTCGTGCATCGGATCCATCTCCTCATGGCGGGGCTGCTTCTAATCAAATCGCTTAACCTAATCTGCGCAGCGGAAGACAAACACTACGTGAAGGTCACCGGGACGCCGCACGGCTGGGACATACTCTTCTACATCTTCCAGTTCATTCGCGTTGTGTTGCT
		Locus_89334	Brassica oleracea var. oleracea ankyrin repeat-containing protein At5g02620，Capsella rubella hypothetical protein	TAAAGAGGAGTCTCTCCTTCTAGATTTTGCTTTGACAGCAACTCCCTTAACTCTTCAGCACCGTTACAACTTCGAATCGATTCCATAACCTTTCCCAAGTTCCCTGTTCGAGCTGCAATGTGGAGAGGAGAGTCTCCTCTTTTACCGGGTGACTCATTCTTCTTCATCTTCCTCTCACCATTCATGAAACTTAACTGTCTCTCTATCACTACACGAAAGCTTTTCTGTTTCTCGACGAACCCACGCAAGCTTCTCTGCCTCTCCATTGCTCTTCCTTCGGTTCCATGTTGGAAACTAAC
		Locus_102005	Brassica napus phospholipid-transporting ATPase 1	TCTTGTTCCGCTTCTTCTTCCCCTTCGGACCTTTCTCCTGTTCTTCGCCTCTAGATCTCTCCCTCTCACAAGTCGTCGTTTTTAAATTCGTCTCCTTCTCATTCTTCTTCGTCTTCGCCAACACGAAAACTCCATTTAATTAGCATTTTCCTCTCTTTCTCATTTTATTCCATTTTTAATCTGCTTCTTCGTATCCGCTTACGTCATCTCTTCTTTCTCCTCATCCATTTATTTTTTAGCGCGCTAAAAAGCAAAATTCTCCACGATCCGGATCTACCCAGGGTCAATTTCGCCGGATCAATTCCATAAAGGTTGGGGCTTTTCGTCTCCGATTGAGAATCTCTCGATCTGCCCTACCTAAAAGCTCCAACATTTCGCTGGATCAGTTCCATTTTTCAA…
		Locus_144521	Unknown	TACCACCGAGGGTCTTCCTGGTTTTCAAAGTCTCTGATCGTTTGCTCGATTTCTTACTGCTTCCAAAACAACCCATCGGAGAATATCTACAGAGAAGAGAGCAATCTTGCTTTGTTGCTATGATCTTCGTCTTACTCTTCTACTTCCTCTTCGGAAAGTCAGAAACTTTAGACAGTAAATCCAATACGGAAGATCGAGAGAAGCAGATTGATGAAGGTTTCGTCAAGAGAGAGAGAGAGAGA
miR837	1
		Locus_43624	Unknown	TCTCACTTTTTAACATCAAAAAAACCGACAAAAAAATCAAGATTTGAAGAGCAAAAAAATTGTCTGACTTGGGGTAGATAAAGGTTTAAAGGTTTAATTTTTGATATCCGGTGGTAAAGAGCTTTCGCATCCGGCAATTAAAAGTTAGGGTTACAGAGGCAAGGGTAATCGACAGAGTCAGGATTGATTGCAGAGCGGAAAGAGAAGGCATTGAATTATATCTGGGTGCAAGGGTTGAACGTCACCGGGGGAGAAAGGTAACTTCTGACAACTGTTTTAGTTGCGGTACAGGCATGAGTTTCAGATTTCATCGAAAAATCGGGAATTGGCGATGTTTATGTCTATGTATTGGTTGGTCTGTTGTCTTGTTTGGTCTGTTGGATTACACACGGTTTTGGA…
miR838	2
		Locus_60267	Unknown	TCTCAGTGTTTAGAAGAATTAAGAAACAATCGAATTAAACCTTACATGATGCATCTTCTACTTAAATATGAATCCGTTCGTAAAATCTTTAAACCTAATAATTCAGAAACGGAGAAATCGTAAACTACAAAACACAGTCATGGGAAGAGCAAATAAAACCCAAAGATTTCAACTCCCGAGTAATAATATGTTTTGACTTATAAATAATTTATGATTTCAGTAGTCCTAAGTCCTAACAAAACTTCCTCTTTTTTTTGAGCAACCGTCCTAACAAAACTTCATGTTTCCTTTTTCTCGTGTACTCTCTTAGTTTTCCGGGACCAAGCTCCAAGGTGAAGCCTAGGTTGCCTGGATTTTCTCTACACGAACGACCACTCTGTGATAGAGAGTTGTTGACTT…
		Locus_115549	Unknown	TCATGTGCAAAATCTTGAGAGTATTGAGAGCGACATGGATTTGTTCTCATCTCTTGCTAGCATAGGGTCATCATTTGAGCTAGCTTCTAGGATGGTGAGTGGAATCTTTATTCCTTAAAGGTTTATATCTTGGGTTTGGGAAGTGATAAAGTTGAGATTGATGAACAAAAGATTGTCATGAGAAAGAAAAACCCTAGGGACCTAGAATAGAAAAATAAGAAAGCTCTTGATTGTATTGTTTGAGACTTTCCCCCTCTAAAAGAAAAAA
miR841	2
		Locus_18491	Brassica napus histone H2A variant 1	CTAACAAGGACAAAGACAAAGACAAGGACAAGAAGAAACCCATCTCTCGATCTGCTCGTGCCGGTATTCAGTTTCCAGTGGGTCGTATCCATAGGCAACTCAAGACGAGAGTTTCAGCGCACGGAAGGGTCGGTGCCACTGCTGCCGTTTACACAGCTTCGATTCTAGAGTACCTGACTGCGGAAGTTCTTGAGTTAGCTGGAAACGCAAGCAAGGATCTGAAAGTGAAAAGGAT
		Locus_156360	Brassica oleracea var. oleracea pentatricopeptide repeat-containing protein At1g62720	CACACACATAGAGAGGTTATGAATAACCAAACCCAATCAAAAATCATATGAAGAGATCGATTTCGACTTCAATTGGATCGAAAGCTAAGAACTTTCTCAATCATCGTCTTCTTGATATAGGTAATCCCGTAACTGCTCCTTTCTTTAACCGTTTCTCTTACAGGACACGAACTCTCTCTACTTCCAAGAGACCGAACAAAACTGATCTAAAAGACCCACTTAAACTCTTCTGTCGCATGATTCAGTCTCGTCCTCTTCCTTCAATTGTCGAATTCAGCAAACCGCTGAGTCAACTCGCCAG
miR844	2
		Locus_58971	Brassica napus protein RETICULATA-RELATED 6-like	ACGATTTCGAGTTCTACTTCTTTATCGTCTTTGGTAGGGACCTGCTCGGCTTCCCCGAGGTAGACGACCCTTGCGTTCATCAGCTTCTCCCACACCTTCTTCTTGTCTTTCCCCATAGCCATCGGTTCACCGATAGCTGTCGCGTCATAGATTCTTG
		Locus_124704	Brassica napus GATA transcription factor 18-like	CACGCATTGCATAACGACTTGGGACCTCGAGGACCATTCCTCCATAGGGGCGTAGACGTTGTATCACAGTTGGTACAGCGACGATCAAGTAGAGTATCGCCGCCACCAGAAATACGGCGGTTGGAAGAAGGAAGGACGCTATACGTCGAAGTTTTGGAGGTGTTCTTATCGGTGTCCGTGAAACTGGAGACACGAGAAGAAGTACTGGACCGTCGCATCTTCTTCTTGTCTCTCTCAGATAATCTTGTAGTTGTAGTGGACGGAGGTCCCAAAGAGAGAGTGCAGTCAACAACAGCGGTTTGTGTGTTCGAACAGCCGTTTCCATTGTGGACAAATAAGCATGTTTGAGTGTGCTCGTGGAACCATCCGCAAGACTCACAATATCTCCCCTGCGTCATC…
miR847	1
		Locus_27230	Brassica oleracea var. oleracea RNA polymerase II C-terminal domain phosphatase-like 3	TTTCAATCAAAGTTCTTTTCAGTCATTAAACTAAACATTTTATTGTCCGTTGTCTTTTGCCACGTTTGCTTCCCACAAGTGCATAACATAGCACAACAAGCGAACCTGACTCTGTCATGAATCAACAACATTCAACAGAAGAGGGACCAAAATTGAACATGATCCTGACCCATCATCACTTTCTACTGGGCCTCTCTGGTGTAATATTTTTATAACCAGAGACTGATCATTTCCCCTTCCCCCACCCCCCTCGCCCCCAGTACTTTTGGCATTTTAATGAAATCTGCCACTTTCTGGGGGCAAATGAATGCATATGTACCCACCGGGGCTTTGCCTAATCAAACCCGATATGACCTTTTGGGGTTTTCAGGCCATAACAAATGTCAAATTGGATCATAT…
miR851	2
		Locus_22596	Brassica rapa probable isoleucine--tRNA ligase, cytoplasmic	GTGTACATTGAATCATTGGACAAAGATGTATCTGCGTTGCGACAAGTTCTGAGCTCTCAGGACCAATACATTAAGGATACAATTGGTTCATCTTTGCTTCCGTCTACCTTGATGCCACCCCATGCAGTGATATTATCTTACGAGAGTTTCCAAAACGTTTCGAAGCTGTCGTTTAAGATTAGCTTGGCTCGTCCGGCTTTGAAGTTCAACTAAGATATACCATTCTTGCCTTGTGTTCAGATAACTGTAAGCTGCGTTGAGAAGCTGCCAGTGGTGA
		Locus_22596	Brassica rapa probable isoleucine--tRNA ligase, cytoplasmic	GTGTACATTGAATCATTGGATGTATCTGTTTTGCAACAAGTTCTGAGCTCTCAGGACCAATACATTAAGGATACAATTGGTTCATCTTTGCTTCCGTCTACCTTGATGCCACCCCATGCAGTGATATTATCTTACGAGAGTTTCCAAAACGTTTCGAAGCTGTCGTTTAAGATTAGCTTGGCTCGTCCGGCTTTGAAGTTCAACTAAGATATACCATTCTTGCCTTGTGTTCAGATAACTGTAAGCTGCGTTGAGAAGCTGCCAGTGGTGA
miR854	31
		Locus_405	Unknown	TTCATCGAGCTCATCTCCGATGAACCCAGGCTTTGGAAACGCTACATTGCTCGAGGGAGATACGCTATGTTACCTCAAGTCCCCTTCGACAAATTCCGAGTGGGTTCTCACTTCTTCCTCATGACTAGGAGACACGCTCTTCTCACTGTCAAAGATCGCATCCTGTGGAGAAAATTCAAGCTCCCTTGCTACCGTTCCGATGAGTGTTACCCCGAGGAGCATTACTTCCCCACGTTGATGAACATGAAGGATCCACTGGGTTGCACCGGTTTCACTCTCACCCGTGTCAATTGGACTGCTACTGTCAAGGGTCATCCTTATTCCTACAAGCCTACAGAAGTCTCCTCCCACTTGATTCACCACCTCCGCCTTTCCAATCATTCAACCTCCTACTTTTTT…
		Locus_2234	Brassica napus casein kinase I-like	TGATCTGGAGTCTCTTGGCTACGTGCTCATGTATTTCCTGAGAGGAAGCCTCCCATGGCAGGCCTTCGTGCAGGAACCAAAAAGGAAAAGTATGACAGGATCAGTGAAAAGAAAAGACTCACACCAGTCGAGGTCCTCTGTAAAAGCTTTCCACCTGAGTTCACTTCCTACTTCCTCTACGTGCGTTCGTTCGGTTTGAAGACAAACCAGATTA
		Locus_4007	Brassica oleracea var. oleracea pentatricopeptide repeat-containing protein At5g65560	CAAAACCAAAAGAAAAGTGAAATTTTACTAAGAGCTAAAAAGAGACTGGACATCAGACACGACATCCTCCTACTTCCTCCGACGTCTTCAAACAACAAAGCATACATTGGTCTTTTTTTATCCCCTTGATAGACTACTACCCTGCAGAATCAAATTGCTCAACAGAAGCAAATAATGGTGGATTTTGTGAAAAGAATCGTGAACGTCAACCTCAAAGCGGTTGCTTCAAGGGGTTGTCCGGTGTTAATGCCTTCTCTTCATGCAGAGAGGTAATTAATAAAATAAAAAACCACTTTCACTTCCTATGACTTAGTGAGCCTTTCACTGTACATTCACTCCTGAGCTGTGTCTAGATTTTCGGGAAGAAAGCCTGGATCATGGTTTGACCCTTATTGTATA…
		Locus_6195	Brassica napus phosphoglycerate kinase 1, chloroplastic-like	GGCTTCATCAAGAGCGATCACACCGGGAAGTACTTTGCCTTCCAAGAGCTCCAAGCTAGCTCCACCACCAGTGGAGATGTGACTCATGACTCCTGCAACTCCCACTTTCTCCACTGCAGCCACTGAGTCTCCTCCTCCTATTATAGTTGTCACTCCTTTCTCACTTAGC
		Locus_7100	Brassica oleracea var. oleracea U-box domain-containing protein 25-like， E3 ubiquitin-protein ligase PUB23-like	AATTATTTTATCTGACATAACCTCAGCCGTTAGATCTTATTTTTCTCATGACCCATTCTGACTCAAATCTAACCGTCCATATTCCTCAAGGGTCTTCAATAGGTGGGCCCCTTTTCTTCTCCCTCTCGCCGTACACTCTCCTTCAAGCGCCAGAGCCACCGCCCTCGCCACTTCCTCCACGGGCGCCACCGTAATCCCTTCGCCGTCAAATCCTCCCTTTCCGTAAACCACCGCAAGTATGCTTATGGCGTTTTCTCTCCCCCTCCCGGCCAGTCTCGCCATCACCGCCACCATCGCCGGCACCGTCATCGCGTGACTACGAACCTCCTCCGCGCCTTCCGCCGTCGTGCACATGAGCTCGAGCGCAGCTAAGGCGCGTTCCACCGCAGAGTTCTCCAG…
		Locus_7839	Brassica oleracea var. oleracea nucleolin-like	ATCGAGACGGCTGAAGATGATGATGATAACCATATCGATATCGAGACGGCTGAAGATGAGGAGAAACCAGCGTCTCCTATTGATGAAGACGAAAGGGAGAAGTACTCTCATCTTCTCTCACTTCCTCCTCATGGCTCTGA
		Locus_7839	Brassica oleracea var. oleracea nucleolin-like (LOC106318776), transcript variant X2	ATGACGATAATCATATTGATATCGAGACGGCTGAAGATGAGGAGAAACCAGCGTCTCCTATTGATGAAGACGAAAGGGAGAAGTACTCTCATCTTCTCTCACTTCCTCCTCATGGCTCTGA
		Locus_17663	Brassica napus cyclin-dependent protein kinase inhibitor SIM-like	GACAAAACACAAAAACATAACCTTCAAGAACAACTCCATTTAAATATCTATAAAGAAATGGATCTTGATTTAATACAAGATCTGCCCATGTTGAATTTTCCATCACCCATCAAGATTCGATCCAACATAGATGATGACGGCAACAGCGGCGGCTGCACCACTCCCACTTCCTCCCATCACAAGATTCCTCCCTTAACCGCCTCTACTCCTCCTCCTCCGCCG
		Locus_41613	Eutrema salsugineum hypothetical protein	TCAGTGATCATATCCCCAGCCACCTCCTTAGACTCAGAGACCACAGCCAACTCCTCCGCCACCCACTTCCTCCCACCAGGAGCACCAACCATCCCTCCAAACCTCTGCAAATCCCTCATCTCCTTAAACATCCCTTTCGCCGCCTTCTTCCTCGCCAACGCAAACACCACATGATCCATACCTGCCTCGTTCATATACACCTCGAAACTAATCTCATCTTTACAAGGCACCACGCAATTAAAAAGCCTGGAGATCAGATCGTGCCTGCTCTT
		Locus_41905	Brassica oleracea var. oleracea beta-glucosidase 40-like	TTAAGAGAATGAGAGGATTTGTGAGATTGAGAGAATGAAAGAAATGTTTGTATTGAATTGTGTGTTTAATTGTGTAACATACATGGTGTATTTAAAGGAAACAAAAGCAATAAGCACTCAATGGTGGAAGAATAAATAACTAGTAGTGGACTAGCCACTCCTCCCCATTTGGTAAGTGATATGGCCACTCCTCCCACTTCCTCCACTAACTAGTAGTGGACTAGCC
		Locus_48279	Brassica napus nitrile-specifier protein 5-like	TTTTTTTTTCTTGAACATTGCTTATTTATAACTTCAAATGATCATTCAGATTTACAAAAGCATAAATAAAACATAAGCTTCACCCAAACATAAACAACTTAGTACAGACTCATGGCTTAAAGCTCACAGAATCAAGCACTGACTCAGCAACCAAACCAAACCACACTTAGTTACCAATCACATTAGTAAGATTCTGGAGTGAAGAAGAAGATATCACCAAGCCTATCATTACTCGGCGAGTTCCCTCCATAAACCAACAGACCTTCCTTACCATCCCTCGACCCAGCCGCAAACGCACACCATCCTCTAGGCCCCGGATGCTCCTCTGTCCCAAACCCATCCTCCCACTTCCTCCACTCCAACGTCTCAGTATCAAGCCCATAAGCCTCAGCCGTGAAA…
		Locus_48682	Unknown	GTCTTTCACGCTTCCCTCTCTGTTTTCCATCGCCGTTCTGATTCTAACTGCCTCAACCGCGGAATCACTGAAATCCCCATTTAACCCTCGCGACCTCCTTCCACTTCTTCCCAAGCAAGTCTCGTGGCCGATTCTCAATTCCCTCTACGGTGCCGCCGATCTGCTCCCCACTTTTATCGGAACAGCGAGCCCTGGGAACGATGACGTCAAGTGGAAAGGCGCTTGTTTCTACGAGAACACGGCTTATTTGGAGTTTCATAACAAGTCTGGCAGCGAGTTTGGTGGAGGCACGCTTCACATTCAGGCGGATAAAGCGCATAGTTGGACTTGCATGGAT
		Locus_53030	Brassica napus magnesium transporter MRS2-2-like	ATTGAGCACAATGGCTCTCTCACGGCCAAGAATAGTAGACGGGTAAGATAAATTCGGGTCAAGAATCCGAAGATCACGAGCGTGGATCTGGACGCGGTGCATAATAGCATACTTATCAACATCTAGCGCCTCACTCTCTCCCGTCGCAACTATACTAACCCAGCTCCGCGACGATTGAGGCTTCGTCTTGGTCGCAACCATGTTAACGCTATTATGCGCCATCTCTGAAAATGCACACACAGTTCCTCACCGTCCCACTTCCTCCACGCCGTCTTATTTGATCAAGTGTTCA
		Locus_61752	Brassica oleracea var. oleracea ankyrin repeat and zinc finger domain-containing protein 1	TTTTTAACAAAAAGTATGTGAATTTAATACCAAAAAGAGATTAGTACTATTGTATACATCACCACGGCAAAATCTATAAGAATTACACAGCCCCCAAAAAAATATGTAAAAAGCCTATTTGAAACATAGGTGAAAGTAATCCACAAGCGGATTTATTTTGGGATAGAATGTGAATATAATACTCGCGCTGCCTAAGATGATGGTGCTGTCGTCGAACTGCTTTGAATGTTAAGTGATGCCATCCGTCTTTCTGCCGCCGCTGCTCTCTTTTCTCTCTCCGCTGCCATTGCTCTTCTCACTTCCTCCACTTTAGAGATGGGTTTCTCCTTCTCAGCCTGTTCAGCTTCTGCTTGAGCCTTCTTTTCTCGGGCTTTTCGTAGTTTCTTCATTTCTTTTGCT…
		Locus_64823	Brassica napus homeobox-leucine zipper protein HDG2-like	CGTAGGCAAGCCAGTCTCAAGCTATCCTCTTATGTCTCCACCTCCACTTCCTCCACGTCCCTTAGAACTCGCCATGGGAAACTTTGGAGGAGATGTTTACGGAAACAACCCAACCGATCTCTTCAAGTCCATCACTGCACCAACAGAATCTGACA
		Locus_68093	Brassica oleracea var. oleracea probable long-chain-alcohol O-fatty-acyltransferase 5	TGTTTCTCTTCTGTGCATCTATCTTTAATAACAGCCTTTTTTCTCACATGGCTCGCCAACTTCAAACTCATCCTCTTCTCCTTTGACAAAGGTCCTCTAATCCCACTTCCTCCAAGTCTCTCCCGTTTCATCTGCTTTACTTGCTTTCCAATCAAAGCTCAGCAAAACCCAAAATCTCAAAACCACATGCCCAAACTTGTGTTTGCTATTAAAGTTGCCATATTTGGTGTGTTATTACATTTGTATGGCTACAGAAAGAATCTGTCTCCTGCTCTGCTACTGGCTCTCTATTTTGTGCACCTCTACTTAGAAATTGAGATTATTTTATCATTCATCAAAAATGTTGTTTGTATCTTTCTTGGCTGTGACCTCGAACCACAGTCCAATAAACCATACTTA…
		Locus_68103	Unknown	TAACTCAACCTACTACATAACTTTCAAAACTAGCAAAATCACTTTGCCACTAGTCTTCAGCAGCTCCATGTTTTGTTCCTCCAAGCACTTCCTCCATGTCGTGAAACAGCTACTCCCGAAGGTAAGCAATAGTCTTAGAAGAATGGATCAGTTTCACCTAAACTCCTCGATCCAA
		Locus_78707	Brassica oleracea var. oleracea PAX3- and PAX7-binding protein 1	GTCTTCAGCTCCTTCCTCGTCAAAACCTAAAAAACTCCCAGCCTCGGAGCCGAAGAAGAAGCTACTCAGTTTCGCCGATGACGAGGAGGACGAAGATGCACCTCCACGTGTAACCGTAAAGCCTAAGAACGCCAGAGATCGAAGCAAATCTTCTTCGCGTCTCAGTGGTTCGGGATCTGCTCACAGACTTAACTCTTCCACCGTGGAGCATCGTTCCTCCTCTTCTTCCACTTCCTCCTCCACCGTGGCTCCGACTTCCAACGTGCTTCCCCAGGCGGGCGCTTATACGAAAGAGGCACTCCTCGAGCTCCAGAGGAACACGCGTACGCTTCCGTATTCTCGCCCTAGTGCAGCAAGTTCCGAGCCGAAGGTAGTGCTCAAGGGCTTAATCAAACCTCA…
		Locus_85810	Unknown	AATTCTGTTTGGAGTGTCTTCAACCTCGCCAAGATAGGTGTGTAGAGAAGCAACATCTGGATTGAAAATAAGTTCATCAGCACCGAGATTATCAGAAAGACGAGTGTGGGAGGTGACCCGAAATGCAGCGAGATCATCTTCGTCGGAATCTGGAGAATCTTCTTCGACTTCCTCCACCTGCAACTCCTCGAAATC
		Locus_91365	Brassica oleracea var. oleracea protein STICHEL-like 1	TCAAATCAGGAAAGTCTCCAAGTGTCTACGCGATCCCGGAACCTCCTCTTCCTGGAAATCCCCTCTCACTTCCTCCAGATCCGTCCCAGTGGAACCGCCGAGCAACAAGGACGCCGAGCTTCTCAATCAGTTGGATTCACAGTTTCGAGTTGAGAGTAGTCGAGGCAAGGAGAAGGAGAAGAAGGTCTTCTTGTATAACTGGAAGTCTCAGAAAACTTCTAGCGACAATGATGATGATGATGATCGA
		Locus_97863	Brassica napus zinc finger protein CONSTANS-LIKE 6-like	CTCCTTTCCTCATCGCCGTCCGTAGAAACGAAGAAGTAGACGTTGATCCATGCTCTTTAATGTCGTACGGAGACATGTCCCTTCCTCCTCCGCCGCAATCTACATCTTCTGCGGAGGAAGGGATCAGATCGTGGATCGAAGAGATTGTGCTGTTGTCGGTGGTGGAGTTGAAGAGGTAAGCCGCCACGGTGTCGTATTGATCTTCTTCTTTCTCTCCTCCTCCCACTGTCTCCATTCTCTTCTTCTCAGCACCTCCTCTCGTCGTGCTCTGCTTCTTCTTGTTCGTCGTGGTTACGGGACTCTCGTCGATCTCGTGAGAAGTGTTGAGTTCGAGCTTGAGACTGA
		Locus_107687	Brassica napus DEAD-box ATP-dependent RNA helicase 41-like	CATGGATCGACAGAGCTTTTATCCCAGTCACCACAGTTATAGCATTAGCCAAGAGATCTGCTCCAGCTCTCGAACTCACATAAACAACAGCTGGGGGTTTGAAATGGTTTTGACTTGTCAGTATCTCAAAGAGCTTGTGTTTCTTTTGCTTTGCATCAACCCAGATAGCCAATTGTTTGACAGCTTTGCTAGGTGTGTTGGGTTTACCTATGGACACCAAAATCATTTCCTTGGCTAGAGACCCTCCCACCTTCTCCACCTCCCTTGAGACCGTCGCTGAGAACAGCAAGACCTGCGGTTGTGATAAAGCCCTAAATATCTGCATCACCTGATCAATGAAACCTCTCTGGAGCATGCAGTCAACCTCATCCAGCACAAACATCATAATATCCTCTAGTT…
		Locus_112687	Unknown	GTTTTCTCTTTGTTAGCTTTAAGATTCTGTACAGTGATAGTATTCTCGGTCGTCAGCTTCTTCGTCGTGTCGTTTATATTAGGAGTATTAGTGATTATACTCGGTGAACTGTGGGTTTCTTCTTCTACTTCCTCCGCCTCTCTTGCTTCCCGCTGCAA
		Locus_120525	Unknown	GTCTGTTGTGCCTTGAAACCATATAATAGCTTCCTCCCACTTCTTCCAATTGCTACACAACACATTACTCTTAGCCGGCTTCTCAAAATCATCCAACCTCATTACAAGCCGCCTTCCGTACTTCTTCACGCAGCCTTTTTGTCGCCACAGGTGCTTCACTTCAGACAGTGTAAATGTATCATTGGAGTAAGCAATGTAATCACCGAATGGATATTTTCCCC
		Locus_127182	Brassica napus 2-hydroxymuconate semialdehyde hydrolase-like	AGAAGCCAAGAAAGGTAGAGTAGAGTAGATATATGTCGTTGTCGTCTTACCTAAGCCCAACGCGCCTTCTTGAAGGCTACCTCCGCCGCTGCCTCACGGCGGCAGGACTCACGTCGCAGACTCTTTCCATAGATTCTGAAACAACTATCCACTTCTGGGGTCCATCATCTCTAGACCACAGCATCGATGACAGACCAGTGATGCTTCTCCTCCATGGTTTCGGCCCATCTGCCATGTGGCAGTGGCGGCGACAGATTCAAGCCTTCTCACCGTCTGCGTTCCGGGTATATTGTCCTGATCTTGTTTTCTTTGGTGACTCTACCACTTCCTCCACCAATCGCTCCG
		Locus_127808	Unknown	CCTCCGACAATGTTACGGCGGTTGTGGAGACCGGGCACACTTACTCCCTTGCTCTATCACCACTTCCTCCACCCGCTTCTGGAACCTCTCTGATCGTCCCGTGGAGCTTCAGATTCGAGTCGGGTCGATCCTTAAACGTGTCCACACTCTCAAACCGGGACGTTCCAAAAAGCTCAGGCACAGTAGCCTCCACAGAGCCTACGTTCCTGACCAGGAAGGACGTCGATGGCTG
		Locus_132424	Brassica oleracea var. oleracea 3-oxoacyl-[acyl-carrier-protein] synthase, mitochondrial	CTGGAATCCATACTTCATGCTAACGTGACCCGATGCCATGTTTACTAATATCTTTGGGATGAAAAAGGGACTAAGCCGCCGCAGCCTCTTTTCACAAATCATCTGCGCTGCCTCTACAATGTCACTTATACTTCCGATTCCACCGCCAATAGAGACTCCTGTTCTTTCTTTTTCCTCCTCTTCGGTTGGTAACCACTCTGCATCTCTCAAGGCTTCATCAGCAGCACATAAAGCATATCCAATGAACTTCGCAATTGCCTTGGAGTTTAACCAAAGACCCTCATCAAATTCACCTGGGTTTGATCCATAAGGCACAAAGGCGGCGACTTTAGAGGAAAGCTGATCAAAAGTATACAACTTTGTCTCTTCATCAAACGAACTCATCTTGAGATCATCAGG…
		Locus_132680	Brassica oleracea var. oleracea suppressor protein SRP40，Brassica napus ELL-associated factor 1-like	TTCCGCTGCTCACGCTTTTGGATCTTCAAAGCTAATTATTCAGACACAATAAGTTTGGTAATATTGTTGTATTCTGTTACACGGAGTTGACTTCATCTTCATCGTCACTCCCTCCACTTCCTCCACGGCTACTGCTTCCGCTGCTACTCTGCCCACTTCCGCTGCTCACGCTTTTGCTCCTACCATCACTGTCGCTCCCGCTGCT
		Locus_141085	Brassica napus KH domain-containing protein At4g18375-like	CATGTCATGAACCTTGAAAAGAGCATCCAAAGCAGGGCAAACAAGCTCTCCATCTTCTCCAAAATGATTCAACTCATCGCTAGTGGAATATATTGTAACAACACGCTCCTCGCAACCGGGCAAAGTTTCGTTGATCCTCATGTTTGACTTTGTCTCGGACCTTATCTGCTTTGCGATCTCACCGCCTTTGCCGATAATGCTCCCAGTCTTTTTCACAGGGCACAGGTAGCGATACACAGTGTCTTCAGAGCCAATAACGTTGTGATCTGTATCATCATCATGAAGATTTCTTCTCTTACTTCCTCCATTTCCAGGAAACTCAGATTGGAAGTTAGATCTCTTACCATGGATGTTCCTCAGAGTACTAGCCATCTCAACAGTGACGAGGAAGTAAAACCA…
		Locus_145058	Unknown	CAGATCCAGTAACATTCTTGAATGTACCAGATGGACATTCCTTGCAAAATATACCGTGGAGTCCTTTTGGACAAGGCCTTCCAGTTACTGTGCCATTTTTGCCAGAAAATTCATCATCTAATGCCGCTCCCCCCCGTGCATGGATTATCCCTTTCACACTAGCAATAGGCTGGTATATGTCTCCAGTGGGAATGTTAGACCAATGAAAATGAATCCTCCCACCTCCGCCACCACCAC
		Locus_157569	Brassica napus NAC transcription factor 25-like	CTTCTACACACACACACGCAACCACATGTACATGTACATGTAAAGCAGATACTGAGATCAATATCGTTATCAATGAATTTACCACCGGGATTCAGATTCTTTCCCACGGACGAAGAGCTCGTCGTCCACTTCCTCCACCGCAGAGCTTCACTCTTGCCTTGTCATCCTGACGTCATCCCTGATCTCGATCTTTACCCTTACGATCCTTGGGACCTTCCCGGGAAAGCACTGCAAGAAGG
miR858b	3
		Locus_37783	Unknown	AAAAAAGTTTTCCTTATTTATTCTCTTCTTTGTCTGTTCGATTTCACATTTTAAATTTTCCAGATTTTTTGTTTCGTTTCGATCTTCACCGTGAAACCCTCTCCCTCCTCTTCTATTGCTGAGATCGAAAGTGGTGTTGAGAGTTCGCATAATATAATCTGGATGCTATTGTTTTGTCAATTCAAACAAGTCTGAGATATGAGAAACGTGAATAACACCGTAGACACGGTGAACGCCGCCGCTTCTGCCATCGTCTCCGCCGAGTCTCGAGTCCAACCGTCGTCAGTACAGAAGAGAAAATGGGGAAGCTGGTGGAGCTTGTACTGGTGTCTCGGATCCCAGAAGAACAACAAACGGATCGGTCACGCGGTTCTCGTACCCGAACCTGTTGCATCCGGA…
		Locus_155685	Brassica oleracea var. oleracea myb-related protein 308-like，transcription factor MYB34-like	GTTCTTGATGTCGTTGTCTGTTCGATTATCCATCTCCTTGGCAATAGCTGCCCACCTGTTTCCGAGGACAGCATGAAGTTTGATGATCTTTTCTTCTTCCTGAGGAGTGAATTGGCCTCTTTTAATTCCAGGCC
		Locus_94440	Brassica oleracea var. oleracea transcription factor MYB12-like	AGCTGTAGATTGAGATGGATAAATTATCTTAGATCAGATCTCAAGCGCGGGAACATAACTCCAGAAGAAGAAGACCTCGTTGTTAAATTGCATTCCACTTTGGGAAACAGGTGGTCACTAATTGCGAGTCATCTACCAGGGAGAACAGACAACGAAATCAAAAACTATTGGAACTCTCATCTCCGCCGTAAACTCCACAACTTCATCATCAGAAAGCCATCCATCTCTCACAACGTCCTTGATGTAGTCATAAACGCTCCTCCAAGGTCACCGCGTCCGCCTACAAAACGCAGACCAGGGAGAACCAGCAGATCCACCATGAAACCTAAAACTGACCACCCAAATATTCGAAAGATGAAGAAAACGTCTGAACCGCCGGAGCCAGAAGCCAGCGTAGCG…
miR860	1
		Locus_32367	Unknown	TGAAGATAGCGCCTACTGAGTTTGAGTTTCTGAAGCTAACTCATAGCAGGAGAGCGCTCTTTTTCGCGTTTATTGACGTGTATTCCAGTGTATTGAAGCCTTTCACAAAGGGCGGTGATCATTTGGCCATGGCTCTTGAGTTTTTCTTCTACTGTCTTCAGTTGAATAAGCTTAAAAAGGGAGTGGCTGTGATGGAATTGTCGGCTTTTTTGAGTGGTGTTGATCATTTTGCATGGATGGATGTTAATGGCTACTCTGCTATCGTGGCTGCACCTGAATGCCGTTCAGTGATGATGAACCGGCTAACGCAGATTGATACTGGTGGTGGTCTTGATCAGCCTCCAACTCTAAGAACTCCCTTCTCGTTTCCATCTAACTGTTATGGATTTTCCTCACCCC…
miR861	1
		Locus_22380	Brassica oleracea var. oleracea DEAD-box ATP-dependent RNA helicase 51	GTGAACATTAAAGATATCTTTCAGAGAATGCGAGTTGTACGCTGCGATGTAAGCCCTGTACGCTTCCTTGGCTATCTTGTTCAGATTATAGTCGTTGGCAACATATTTCTCCAGAGCAGATCGAACATTCAAAAGCTTCTTCTCATTGAACTCAAGCTCTTTCACAGGTACTTTTGCAGCCTTGAGGTACCGTATAAAC
miR862b	1
		Locus_65958	Brassica napus protein STRUBBELIG-RECEPTOR FAMILY 7-like	CCTACTCCTAAATCCGGTAAAGGAGGATCCAGCAGTAACAATGGTGATTCAAGCAGTAGCAGCAATAGTGATTCCAGCAAGTCAGGGATTGGAGCTGGTGGCATAGCAGGAATAGTCATCTCATTGTTAGTTGTAACAGCAGTGGTAGCTTTCTTCTTGATCAAGAAGAGAAGA
miR948	1
		Locus_20431	Brassica napus protein NETWORKED 1C-like，Brassica rapa myosin heavy chain	GCATTGGCTGAAAGATATAATCATGCAACCGTCGTGATCCATAAGGCTCATCAGACTATAGCAGAAGCGCTCCCCAACCAAGTTTCCTTCATATTCGGCGACGAGTCTCATGCTGGTGCTGACGGTGACCCACAAACTCCGGATATGCGTCCTCCTATCCGAGCTCGGGGTGACCCGGACGATGTTCCGTTTGGTAAAGCAAGAAAAGGACTGAAGTTTGATGATGGAGATGAAACAGTTTCGGAATCCGAACGAGCTAGCAAAGCTGAGGCCGAAGTTGCTGCTTTAAAAGATTTCATTTCTAAAATGGAAGCTGAAAAAGAAGCCACCTTAGCTCAGTTCGAGAAGAGCTTGGAGAGACTCTCAAACCTAGAATCCGAAATCTCTCGTGCGCAAGAG…
