# Supplementary material for: Small RNA Sequencing Reveals Differential miRNA Expression in the Early Development of Broccoli (Brassica oleracea var. italica) Pollen
Source: Front Plant Sci. 2017 Mar 24;8:404. doi: 10.3389/fpls.2017.00404 (PMC5364186; doi:10.3389/fpls.2017.00404)
Supplement: Supplementary file 11 [file Table11.xlsx]

## Sheet: Biological process
Small RNA sequencing reveals differential miRNA expression in the early development of broccoli (Brassica oleracea var. italica) pollen Hui Li2, Chuan Jin1, Yu Wang1, Mei Wu1, Lihong, Li1, Qingli Zhang1, Chengbin Chen1, Wenqin Song1, Chunguo Wang1** 1College of Life Sciences, Nankai University, Tianjin 300071, China; 2College of Horticulture and Landscape, Tianjin Agricultural University, Tianjin…
Supplementary Table S11 GO terms for miRNA targets predicted in early developmental stages of broccoli pollen.
Biological process (uninucleate microspores)				Biological process (binucleate pollen grains)				Biological process (trinucleate pollen grains)
GO term	Enrichment_factor	corrected P-value		GO term	enrichment_factor	corrected P-value		GO term	enrichment_factor	corrected P-value
GO:0003156 regulation of organ formation	49.2804	7.4e-05		GO:0003156 regulation of organ formation	48.3212	8.1e-05		GO:0003156 regulation of organ formation	136.027	7.56e-07
GO:2000027 regulation of organ morphogenesis	49.2804	7.4e-05		GO:2000027 regulation of organ morphogenesis	48.3212	8.1e-05		GO:2000027 regulation of organ morphogenesis	136.027	7.56e-07
GO:0009799 specification of symmetry	49.2804	2.98e-08		GO:0009799 specification of symmetry	48.3212	3.39e-08		GO:0009799 specification of symmetry	136.027	3.84e-11
GO:0009953 dorsal/ventral pattern formation	49.2804	0.00367		GO:0009953 dorsal/ventral pattern formation	48.3212	0.00394		GO:0009953 dorsal/ventral pattern formation	136.027	0.0001
GO:0010050 vegetative phase change	29.5682	0.03564		GO:0010050 vegetative phase change	28.9927	0.03821		GO:0010050 vegetative phase change	81.6164	0.00103
GO:0009965 leaf morphogenesis	26.2829	6.75e-08		GO:0009965 leaf morphogenesis	25.7713	7.98e-08		GO:0009965 leaf morphogenesis	72.548	1.16e-11
GO:0048366 leaf development	23.3434	1.82e-08		GO:0048366 leaf development	22.889	2.19e-08		GO:0048366 leaf development	57.2747	1.33e-10
GO:0022603 regulation of anatomical structure morphogenesis	21.9024	0.0086		GO:0022603 regulation of anatomical structure morphogenesis	21.4761	0.00939		GO:0022603 regulation of anatomical structure morphogenesis	60.4566	9.26e-05
GO:0010016 shoot morphogenesis	14.0801	5.47e-07		GO:0010016 shoot morphogenesis	13.8061	6.69e-07		GO:0010016 shoot morphogenesis	38.865	1.42e-11
GO:0040034 regulation of development, heterochronic	13.6469	2.15e-13		GO:0040034 regulation of development, heterochronic	13.3812	3.06e-13		GO:0040034 regulation of development, heterochronic	29.2982	8.51e-15
GO:0048506 regulation of timing of meristematic phase transition	11.8273	1.11e-07		GO:0048506 regulation of timing of meristematic phase transition	11.5971	1.4e-07		GO:0048506 regulation of timing of meristematic phase transition	29.926	1.82e-11
GO:0048509 regulation of meristem development	10.9512	2.91e-07		GO:0048509 regulation of meristem development	10.738	3.68e-07		GO:0048509 regulation of meristem development	27.7093	4.56e-11
GO:0048532 anatomical structure arrangement	10.6552	0.00027		GO:0048532 anatomical structure arrangement	10.4478	0.00032		GO:0048532 anatomical structure arrangement	29.4113	6.12e-08
GO:0009933 meristem structural organization	10.6552	0.00027		GO:0009933 meristem structural organization	10.4478	0.00032		GO:0009933 meristem structural organization	29.4113	6.12e-08
GO:0009943 adaxial/abaxial axis specification	9.85608	0.01171		GO:0009943 adaxial/abaxial axis specification	9.66423	0.01322		GO:2000026 regulation of multicellular organismal development	20.6102	1.63e-13
GO:0009955 adaxial/abaxial pattern specification	9.53814	0.01427		GO:0009955 adaxial/abaxial pattern specification	9.35248	0.01611		GO:0051239 regulation of multicellular organismal process	20.6102	1.63e-13
GO:0050793 regulation of developmental process	8.53459	1.63e-17		GO:0050793 regulation of developmental process	8.36847	2.93e-17		GO:0009887 organ morphogenesis	13.7647	1.78e-12
GO:2000026 regulation of multicellular organismal development	7.96451	6.62e-08		GO:2000026 regulation of multicellular organismal development	7.80948	8.94e-08		GO:0010167 response to nitrate	90.6849	0.04326
GO:0051239 regulation of multicellular organismal process	7.96451	6.62e-08		GO:0051239 regulation of multicellular organismal process	7.80948	8.94e-08		GO:0009808 lignin metabolic process	25.91	0.0041
GO:0009887 organ morphogenesis	7.62673	3.24e-13		GO:0009887 organ morphogenesis	7.47828	5.25e-13		GO:0006355 regulation of transcription, DNA-dependent	17.8983	0.00223
GO:0009798 axis specification	7.33963	0.0186		GO:0009798 axis specification	7.19677	0.0213		GO:0050793 regulation of developmental process	16.7185	1.95e-18
GO:0045595 regulation of cell differentiation	7.15361	0.00185		GO:0045595 regulation of cell differentiation	7.01436	0.00219		GO:0010476 gibberellin mediated signaling pathway	13.6027	0.00138
GO:0010476 gibberellin mediated signaling pathway	6.57072	0.01208		GO:0010476 gibberellin mediated signaling pathway	6.44282	0.01405		GO:0071370 cellular response to gibberellin stimulus	13.6027	0.00138
GO:0071370 cellular response to gibberellin stimulus	6.57072	0.01208		GO:0071370 cellular response to gibberellin stimulus	6.44282	0.01405		GO:0009739 response to gibberellin stimulus	13.6027	0.00138
GO:0009739 response to gibberellin stimulus	6.57072	0.01208		GO:0009739 response to gibberellin stimulus	6.44282	0.01405		GO:0048827 phyllome development	11.7983	2.33e-11
GO:0048437 floral organ development	5.91365	0.00909		GO:0048827 phyllome development	6.16341	1.76e-10		GO:0048507 meristem development	10.8428	1.62e-06
GO:0048827 phyllome development	5.7829	5.95e-09		GO:0048437 floral organ development	5.79854	0.01073		GO:0022621 shoot system development	10.7556	1.06e-10
GO:0022621 shoot system development	5.27186	3.97e-08		GO:0022621 shoot system development	5.61874	1.44e-09		GO:0048367 shoot development	10.7556	1.06e-10
GO:0048367 shoot development	5.27186	3.97e-08		GO:0048367 shoot development	5.61874	1.44e-09		GO:0010073 meristem maintenance	10.739	0.0055
GO:0048507 meristem development	4.99946	0.00038		GO:0048507 meristem development	4.90215	0.00048		GO:0009738 abscisic acid mediated signaling pathway	10.4636	0.00638
GO:0003002 regionalization	4.28525	0.00239		GO:0003002 regionalization	4.20184	0.00303		GO:0071215 cellular response to abscisic acid stimulus	10.4636	0.00638
GO:0007389 pattern specification process	4.1067	0.00188		GO:0007389 pattern specification process	4.02676	0.00241		GO:0009737 response to abscisic acid stimulus	7.28718	0.0485
GO:0032774 RNA biosynthetic process	3.54986	2.01e-45		GO:0032774 RNA biosynthetic process	3.48076	3.78e-44		GO:0003002 regionalization	6.75913	0.00691
GO:0006351 transcription, DNA-dependent	3.54986	2.01e-45		GO:0006351 transcription, DNA-dependent	3.48076	3.78e-44		GO:0048528 post-embryonic root development	6.70558	0.02357
GO:0016070 RNA metabolic process	3.10428	6.04e-43		GO:0016070 RNA metabolic process	3.04385	1.44e-41		GO:0007389 pattern specification process	6.04566	0.0153
GO:0051252 regulation of RNA metabolic process	2.98669	0.01761		GO:0048731 system development	3.00646	7.01e-14		GO:0048569 post-embryonic organ development	5.77475	0.00749
GO:2001141 regulation of RNA biosynthetic process	2.98669	0.01761		GO:0048513 organ development	3.00646	7.01e-14		GO:0022622 root system development	5.73296	0.00101
GO:0048731 system development	2.97726	3.19e-13		GO:0051252 regulation of RNA metabolic process	2.92856	0.02297		GO:0048364 root development	5.73296	0.00101
GO:0048513 organ development	2.97726	3.19e-13		GO:2001141 regulation of RNA biosynthetic process	2.92856	0.02297		GO:0051252 regulation of RNA metabolic process	5.49606	0.00055
GO:0009888 tissue development	2.95978	0.00755		GO:0009888 tissue development	2.90217	0.01011		GO:2001141 regulation of RNA biosynthetic process	5.49606	0.00055
GO:0034645 cellular macromolecule biosynthetic process	2.93784	1.83e-38		GO:0034645 cellular macromolecule biosynthetic process	2.88065	3.69e-37		GO:0009698 phenylpropanoid metabolic process	5.46095	0.0016
GO:0009059 macromolecule biosynthetic process	2.91243	5.71e-38		GO:0009059 macromolecule biosynthetic process	2.85574	1.13e-36		GO:0048519 negative regulation of biological process	5.2571	0.04049
GO:0009653 anatomical structure morphogenesis	2.79367	2.27e-08		GO:0009653 anatomical structure morphogenesis	2.7393	4.67e-08		GO:0010556 regulation of macromolecule biosynthetic process	5.10103	0.0012
GO:0010556 regulation of macromolecule biosynthetic process	2.77202	0.04588		GO:0090304 nucleic acid metabolic process	2.53619	6.21e-32		GO:2000112 regulation of cellular macromolecule biosynthetic process	5.10103	0.0012
GO:2000112 regulation of cellular macromolecule biosynthetic process	2.77202	0.04588		GO:0003006 developmental process involved in reproduction	2.50554	3.51e-10		GO:0032774 RNA biosynthetic process	5.0594	3.85e-36
GO:0090304 nucleic acid metabolic process	2.58654	3.11e-33		GO:0032501 multicellular organismal process	2.42222	4.17e-18		GO:0006351 transcription, DNA-dependent	5.0594	3.85e-36
GO:0003006 developmental process involved in reproduction	2.55528	1.3e-10		GO:0022414 reproductive process	2.39583	1.98e-10		GO:0031326 regulation of cellular biosynthetic process	4.96149	0.00159
GO:0022414 reproductive process	2.44339	6.82e-11		GO:0007275 multicellular organismal development	2.37567	3.75e-14		GO:0009889 regulation of biosynthetic process	4.91665	0.00175
GO:0032501 multicellular organismal process	2.42843	7.07e-18		GO:0048856 anatomical structure development	2.36696	5.27e-13		GO:0003006 developmental process involved in reproduction	4.63501	7.43e-17
GO:0007275 multicellular organismal development	2.37438	7.89e-14		GO:0000003 reproduction	2.32691	8.67e-10		GO:0010468 regulation of gene expression	4.54435	0.00031
GO:0000003 reproduction	2.3731	3.04e-10		GO:0009791 post-embryonic development	2.31149	0.00018		GO:0048731 system development	4.53834	1.07e-12
GO:0048856 anatomical structure development	2.36258	1.19e-12		GO:0010467 gene expression	2.30416	2.37e-27		GO:0048513 organ development	4.53834	1.07e-12
GO:0009791 post-embryonic development	2.35738	0.0001		GO:0006139 nucleobase-containing compound metabolic process	2.17311	5.14e-25		GO:0009888 tissue development	4.4934	0.00986
GO:0010467 gene expression	2.3499	1.29e-28		GO:0048869 cellular developmental process	2.08956	0.03368		GO:0009755 hormone-mediated signaling pathway	4.47924	1.32e-05
GO:0006139 nucleobase-containing compound metabolic process	2.21625	2.85e-26		GO:0044249 cellular biosynthetic process	2.0872	8.99e-22		GO:0009653 anatomical structure morphogenesis	4.47256	2.41e-09
GO:0048869 cellular developmental process	2.13104	0.02294		GO:0034641 cellular nitrogen compound metabolic process	2.04253	2.86e-22		GO:0032870 cellular response to hormone stimulus	4.4484	1.47e-05
GO:0044249 cellular biosynthetic process	2.12864	6.22e-23		GO:0009058 biosynthetic process	2.03693	1e-20		GO:0071495 cellular response to endogenous stimulus	4.44076	1.51e-05
GO:0034641 cellular nitrogen compound metabolic process	2.08308	1.68e-23		GO:0032502 developmental process	2.01844	4.54e-14		GO:0019219 regulation of nucleobase-containing compound metabolic process	4.42366	0.00504
GO:0009058 biosynthetic process	2.07737	7.12e-22		GO:0006807 nitrogen compound metabolic process	1.9915	4.11e-21		GO:0051171 regulation of nitrogen compound metabolic process	4.4117	0.00518
GO:0006807 nitrogen compound metabolic process	2.03103	2.5e-22		GO:0050789 regulation of biological process	1.76369	2.71e-05		GO:0022414 reproductive process	4.3795	1.37e-17
GO:0032502 developmental process	2.02755	5.1e-14		GO:0009725 response to hormone stimulus	1.69548	0.01186		GO:0000003 reproduction	4.25351	4.76e-17
GO:0050789 regulation of biological process	1.7987	1.03e-05		GO:0009719 response to endogenous stimulus	1.68797	0.00614		GO:0034645 cellular macromolecule biosynthetic process	4.15351	1.08e-32
GO:0009725 response to hormone stimulus	1.72914	0.00637		GO:0010033 response to organic substance	1.68511	0.00129		GO:0009059 macromolecule biosynthetic process	4.11759	2.09e-32
GO:0009719 response to endogenous stimulus	1.72147	0.00313		GO:0044260 cellular macromolecule metabolic process	1.63437	5.02e-16		GO:0060255 regulation of macromolecule metabolic process	4.08082	0.00117
GO:0010033 response to organic substance	1.67393	0.0022		GO:0065007 biological regulation	1.59779	0.00038		GO:0016070 RNA metabolic process	4.08031	5.44e-30
GO:0044260 cellular macromolecule metabolic process	1.65173	1.35e-16		GO:0043170 macromolecule metabolic process	1.4552	7.96e-12		GO:0071310 cellular response to organic substance	3.82892	0.00014
GO:0065007 biological regulation	1.59659	0.0005		GO:0044238 primary metabolic process	1.22863	0.00042		GO:0080090 regulation of primary metabolic process	3.79611	0.02217
GO:0043170 macromolecule metabolic process	1.47188	1.65e-12		GO:0044237 cellular metabolic process	1.21853	0.00073		GO:0070887 cellular response to chemical stimulus	3.58463	0.00039
GO:0044238 primary metabolic process	1.2433	0.00011						GO:0009791 post-embryonic development	3.56336	3.03e-05
GO:0044237 cellular metabolic process	1.2332	0.00018						GO:0007275 multicellular organismal development	3.41072	2.06e-13
								GO:0090304 nucleic acid metabolic process	3.3819	9.76e-25
								GO:0010467 gene expression	3.31774	8.87e-28
								GO:0032501 multicellular organismal process	3.236	4.23e-14
								GO:0048856 anatomical structure development	3.04803	3.61e-09
								GO:0044249 cellular biosynthetic process	3.00613	4.5e-24
								GO:0019222 regulation of metabolic process	2.98306	0.04302
								GO:0009058 biosynthetic process	2.91677	4.24e-23
								GO:0050789 regulation of biological process	2.87739	1.83e-10
								GO:0006139 nucleobase-containing compound metabolic process	2.85252	1.88e-20
								GO:0032502 developmental process	2.77694	9.42e-14
								GO:0034641 cellular nitrogen compound metabolic process	2.70022	1.52e-19
								GO:0006807 nitrogen compound metabolic process	2.61828	1.27e-18
								GO:0009719 response to endogenous stimulus	2.34041	0.00074
								GO:0065007 biological regulation	2.3171	5.52e-07
								GO:0009725 response to hormone stimulus	2.23248	0.00827
								GO:0050794 regulation of cellular process	2.07318	0.01725
								GO:0044260 cellular macromolecule metabolic process	1.93611	5.77e-12
								GO:0043170 macromolecule metabolic process	1.66894	7.01e-09
								GO:0044237 cellular metabolic process	1.48513	6e-08
								GO:0044238 primary metabolic process	1.32716	0.00798
								GO:0009987 cellular process	1.27855	6.07e-05

## Sheet: Cellular component
Cellular component(uninucleate phase)				Cellular component(binucleate pollen grains)				Cellular component(trinucleate pollen grains)
GO term	enrichment_factor	corrected P-value		GO term	enrichment_factor	corrected P-value		GO term	enrichment_factor	corrected P-value
GO:0005667 transcription factor complex	10.8572	6.03e-08		GO:0005667 transcription factor complex	10.6911	7.37e-08		GO:0005667 transcription factor complex	29.935	2.2e-13
GO:0044451 nucleoplasm part	5.04583	2.44e-05		GO:0044451 nucleoplasm part	4.9686	3.05e-05		GO:0044451 nucleoplasm part	11.1297	3.9e-08
GO:0005654 nucleoplasm	5.04583	2.44e-05		GO:0005654 nucleoplasm	4.9686	3.05e-05		GO:0005654 nucleoplasm	11.1297	3.9e-08
GO:0043231 intracellular membrane-bounded organelle	1.25747	6.52e-09		GO:0043231 intracellular membrane-bounded organelle	1.26375	1.58e-09		GO:0043231 intracellular membrane-bounded organelle	1.39396	5.26e-08
GO:0043227 membrane-bounded organelle	1.2555	2.83e-09		GO:0043227 membrane-bounded organelle	1.26135	6.97e-10		GO:0043227 membrane-bounded organelle	1.39166	2.07e-08
GO:0043226 organelle	1.20791	3.77e-08		GO:0043226 organelle	1.21223	1.18e-08		GO:0043226 organelle	1.31939	1.46e-07
GO:0043229 intracellular organelle	1.20277	2.17e-07		GO:0043229 intracellular organelle	1.20743	6.97e-08		GO:0043229 intracellular organelle	1.31356	6.59e-07
GO:0044424 intracellular part	1.15369	1.48e-05		GO:0044424 intracellular part	1.15726	6.15e-06		GO:0044424 intracellular part	1.21884	0.00024
GO:0005622 intracellular	1.15046	2.31e-05		GO:0005622 intracellular	1.15402	9.76e-06		GO:0005622 intracellular	1.21543	0.0003
				GO:0005623 cell	1.05878	0.04451
				GO:0044464 cell part	1.05878	0.04451

## Sheet: Molecular function
Molecular function (uninucleate microspores)				Molecular function (binucleate pollen grains)				Molecular function (trinucleate pollen grains)
GO term	enrichment_factor	corrected P-value		GO term	enrichment_factor	corrected P-value		GO term	enrichment_factor	corrected P-value
GO:0043178 alcohol binding	21.8736	0.04239		GO:0043178 alcohol binding	21.6653	0.0436		GO:0043178 alcohol binding	60.6629	0.00112
GO:0004532 exoribonuclease activity	18.5594	0.00739		GO:0004532 exoribonuclease activity	18.3827	0.00767		GO:0051002 ligase activity, forming nitrogen-metal bonds	56.6187	0.04644
GO:0000175 3'-5'-exoribonuclease activity	18.5594	0.00739		GO:0000175 3'-5'-exoribonuclease activity	18.3827	0.00767		GO:0051003 ligase activity, forming nitrogen-metal bonds, forming coordination complexes	56.6187	0.04644
GO:0016896 exoribonuclease activity, producing 5'-phosphomonoesters	18.5594	0.00739		GO:0016896 exoribonuclease activity, producing 5'-phosphomonoesters	18.3827	0.00767		GO:0004779 sulfate adenylyltransferase activity	53.08	0.00179
GO:0016796 exonuclease activity, active with either ribo- or deoxyribonucleic acids and producing 5'-phosphomonoesters	15.7041	0.01552		GO:0016796 exonuclease activity, active with either ribo- or deoxyribonucleic acids and producing 5'-phosphomonoesters	15.5546	0.01611		GO:0042562 hormone binding	53.08	0.00179
GO:0001071 nucleic acid binding transcription factor activity	4.18483	7.63e-55		GO:0001071 nucleic acid binding transcription factor activity	4.14497	3.35e-54		GO:0016682 oxidoreductase activity, acting on diphenols and related substances as donors, oxygen as acceptor	12.0465	0.03202
GO:0003676 nucleic acid binding	2.21596	7.77e-22		GO:0003676 nucleic acid binding	2.19485	2.43e-21		GO:0001071 nucleic acid binding transcription factor activity	6.52359	1.65e-49
								GO:0003676 nucleic acid binding	3.727	1.95e-34
								GO:0005488 binding	1.21298	0.00401
