# Supplementary material for: Small RNA Sequencing Reveals Differential miRNA Expression in the Early Development of Broccoli (Brassica oleracea var. italica) Pollen
Source: Front Plant Sci. 2017 Mar 24;8:404. doi: 10.3389/fpls.2017.00404 (PMC5364186; doi:10.3389/fpls.2017.00404)
Supplement: Supplementary file 12 [file Table12.XLSX]

## Sheet: Sheet1
Small RNA sequencing reveals differential miRNA expression in the early development of broccoli (Brassica oleracea var. italica) pollen Hui Li2, Chuan Jin1, Yu Wang1, Mei Wu1, Lihong, Li1, Qingli Zhang1, Chengbin Chen1, Wenqin Song1, Chunguo Wang1** 1College of Life Sciences, Nankai University, Tianjin 300071, China; 2College of Horticulture and Landscape, Tianjin Agricultural University, Tianjin…
Supplementary Table S12 Predicted targets of novel miRNAs in early developmental stages of broccoli pollen.
miRNAs	Target number	ID of putative targets in transcriptome data	Annotation of target sequences	Sequences of the targets(5'-3')
Broc-miR04	2
		Locus_67914	L-ascorbate oxidase, putative [Arabidopsis thaliana]	CAATTCAACTGTTCACAAGCGGCGTATTTAAGCAACGAAGGGAAGAGGCAGTGCACGTTTAGAAAAAATGATCAATGCGCACCTGAAACGCTGAGAGTCAGGCCTAATAAAGTTTATCGTCTTCGGATCGCTAGCACCACCGCTCTTGCTTCACTCAACTTGGCCGTTGAAG
		Locus_68219	basic blue protein(Brassica oleracea var. oleracea)	TCTTTCTCTCTCTTTCTCTAAAGATGGCCAAGGGAAGAGGCAGTGCATCATGGTCCGCTCGAGCCATAGTGGCTTTGATGTTGGTCTCAGTGTTGGTTCTTCAAGCTGACTACGTTCAAGCTGCGACTTACACAGTCGGCGAATCCAACGGCTGGGCCTTCAACGCTGTGGGTTGGCCTACAGGCAAACATTTTAAAGCTGGTGACGTTTTAGTGTTTAACTATAATCCGA
Broc-miR05	1
		Locus_122099	Unknown	GTTTTATTCCAGAGGCTGAAGTTTCTTAGTCCCAAACCGCCTTCTTCCTTAGGCTGGCAGACAGTGCTCCAAGCAACTTTCACTCCATGTTTCTTTGCAATATCACCAGACCACATGAAGTGATTGCACATACCTTCAATCTGCTTGATACAAGCCTTTGGCAGCATGAAGGCGGAGATCCAAAAGTTGACAGTACTGCAGATAACCGAAGATATTAACTGTAACCTGCCAGCAAAAGTCAGGGCTTTCGTTGTCCAGTGGTTGAATCTATTAGATATTGCATCCAATAGAGGAGAATACTCAGATTTCCGTAGCTTCCTGTGGGTAAGAGGGAGCCCTAAATACCGAAAAAATTTCCAGAGTTGAGCTGAGCTCATTTAAAGAATTGTGGGAGCCATC…
Broc-miR06	1
		Locus_53525	Brassica napus probable galacturonosyltransferase 14	ATCACGATCTCGAGCAGCAAGGTCGCAGCTCGTCACATCTCTTACCGAACTCTCTTCCACACCATCTTGATCCTCGCCTTCTTGTTGCCTTTCGTCTTCATCCTCACCGCTCTCGTTACCCTCGAAGGTGTCAACAAGTGCTCCTCCATTGATTGTTTAGGGAGGCGGTTAGGTCCACGTTTCCTTGGTAGGGTAGATGATTCAGAGAGACTAGC
Broc-miR07	1
		Locus_127979	Unknown	AAATTCCAAAGTTTAATATCACTGAGTTTCACGATAAAGATTTTAACTTTTAGCCTAGAAAGAAAAAACAGAGATTGAAGTAGAAATGAAACCATAACAGTAGGCATAAAAACAAAGAATATGAAAGAGGATAAGAGTATATATTTCTTCCAGATCCGTTTGGGTTTCTGCTGGTTTTCACTTTCACCATCAAGGCTCCGATTCAGTTGATGCAAGGCGGGATCCAATCCCTGCTCACAAACCAATAAGGAAAATCCACGTGGCTGTGTCAGCGAATTAGTCCCGACCTGCACCAAGCGAATCCGAGCCCGGCGGTGACTCTATCATAACCTCTCTGTCTCTACAAATCTGAAAGCAGAAGAAAGAGAAGGAAGCAGAACATTAGGTTTTGTAAATGGC…
Broc-miR10	1
		Locus_14634	Unknown	TGAGAATGAAGTCACCCCATTACCCGAAGTGACCCATCTCTTGAACCTCTAATCGATCTCGAGACACGACAACATCTACTAGCTACTGTAAGCGCAGGACTTAACAAAGAGAGAACATTTCTTATACACAAGCAAATGGTGCCATATGATAAGACTGATGATCGTGACTCAAAT
Broc-miR12	1
		Locus_48989	Unknown	TTATCATATCCAGCAACCAAGTTTGTATCGGCCGTCTGGATGGGTATTTGTTCCTTAAACGACTCCGCTACATCCTCTTCGCTGCTACTAACATGACCGGAGGCCAACTCTTGCTTAGACATCATCAACATGGAGCTCGCTAGAACCATGTCTTCTTTTGGAACTTGAAGGTATCCAGCTCAAGCTTATCCCAGCTTTCTTCTTGGCTTTAAGAGCAGATTTTAGGGACCAGATCTTTTCACCTTCAGGAATCTTCTGAACTTTTTGACTGTTCACAATGAATGATTCCATTTGACCCTCGCTCAAGCCAGATTCTGCCATTGTTTTGATCAAGTGAAGGAAATTTGCCAAATGCAGATCAGGAACCCCGTTGAAAAACAAACGAGACAGTTCCATGAA…
Broc-miR14	1
		Locus_5295	Unknown	TTCAACGGCGTTAACCCCCAGGAAGACTCAACAACGACGATGGCCCACGCGAGGATCCAGTTAACATAGAGTTTGACTAGGATCGCGAGTGAGATGAGTATCACAACGGTGGAGAGATCTGGCGAAGCGTAATCGAGCCCGATTACACGAGCTAACAAGAAAGCTGCAAACCCTAGAATCAAGAAAACTGCTAATACGATGAAATTGGAAGAGATTAGAGTAGCGAGAAGAGGGAGGAAGGAGGTGAAGCTCGATCTCACGGCGGAGATGAGTTTCACCGGTCTTCCGTAGAATCCTTGGTACACGCTGTACGCGATTGATCCGATCGCTAGGAGGTTGAAGACGGTGACGACGACGATGTAAGCGATCAGAAGGAGGAGGACGGTCTTGCCGTCGGCG…
Broc-miR15	2
		Locus_57749	Brassica rapa subsp. pekinensis isolate BrCNL9 disease resistance protein gene	CAACTTCAAACCCACCACCTCTTTTAGAAAACCTATTGTTGATCTGCGTGAGAAGGGTGGTTTTGCCAACTCCCCCCCATACCATACAGACCCACAATCCCAACTTCATCTTCCATCAGACGGTTCCATACCATTTCCAGCATTGTTTCCTGACCAACAATTGTGTGTTGGATAGGCAACTCTTCACCCTCACCTATAGGAGTTTCATCAGTCACCGCATCAAATTCTCCCTGAGAACTAAGACTCTCAACCTCCCTCAACATTACCATAACCCTTTTCCCATAAAGATAGCTCTTTTTCACATTTTTAGAGCATAATCGACAGAGACACAACCTTTCCAGCTCAACGTCACTAGTCTTAAGAAGCTCATTATATTGGTTTTCCATTGTGAGGATACTC…
		Locus_131126	Brassica napus protein RETICULATA-RELATED 5-like	AAACGGAACAATCTGTGTGAGGGGGTTCATGTTGAGTGAAGAGCTGCGTGAGAAGGGAGTAAACCCTGAGATGAACCCTGAACCCGCAGGAGGAGTGTATAGTCTACGTTCAGATTCTGAAAGACCGCGGATACCCTCAGCTTGTACAGTTCTTAAAACCTTGAG
Broc-miR17	4
		Locus_30305	Brassica oleracea var. oleracea chaperone protein dnaJ 8, chloroplastic-like	GCTTGCTTGACCTCGTATTCTGATGAATCGGGTCGGATCTTCAGGGTCTTGTACGGATCCATTACAGAAGACGAAGAACAGACGACTCCTTTCCTGTTCAGCATCTTCGTGTTCTTTCGTCTGCTGTTCTTCAATCGAAGCGATGAAGAAGCTGAGGAGAACGAAGATCCGGGCAGACCCGAGAACCCGTTTCCTCCGATCGTTAAAG
		Locus_62553	Brassica oleracea var. oleracea chaperone protein dnaJ 8, chloroplastic-like	GATCCGGGCAGACCCGAGAACCCGTTTCCTCCGATCGTTAAAGAAATAGTCATTTTTCTTGAGAATAATTTGAGTTCTAGAATAGCAAATATGAATTCTTTTTTTTTTTAGGGATTAAAGTGAAATTTAAAAAAAATGGATTTGTGGACTGGATAGGGGAGATGTATAGAGAAGATGC
		Locus_88455	Brassica oleracea var. oleracea probable LRR receptor-like serine/threonine-protein kinase	CTGTTGAAGCTGAGATTGAGAACGCTGAGATTCGCTAGCTTCGTTATCTCCGATGGTATATCTCCGGTGAGACGATTCTCGTTTAGACTCAACGCTTCGAGTCCGTTTAACCTCAGAAGATCCGATGGGATCCGACCCGAGAACCCGTTTCTTCCTAGTGATAACGCCGTTAGAGACTGTAACCGGCTCAGAAAACCCGGAACTTGACCCGAGAGCTTGTTTCCTTCGAAGTCAACGACCCGCAACGACCTGCATTCTCCGATTGTCGTCGGAATCTCTCCGAGGAAAGAGTTGTTCGCTGCTCTGAGCTCCTGAAGCGCCGTGAAGCTCCCGATTTTCGCCGGAAACTCGCCGGTTAAACCGTTTCCGGATATATCCAAAACAATTAGTGAGGTCAAA…
		Locus_121809	Brassica napus chaperone protein dnaJ 8, chloroplastic-like	GCTTGCTTGACCTCGTATTCGGATGAATCGGGTCGGATCTTAAGGGTCTTATAAGGATCCATCACAGAAGATGAAGAACAAACGACTCTTGTTCTGTTTAGCATCTTCGCGTTCTTTCTTCTGCTGGACTTTGATCCGGATAGACCCGAGAACCCGTTTCCTCCGATCGTTAAAGCAATAGTCATGTTTT
Broc-miR18	2
		Locus_68800	Unknown	AGATTTGCAGACGTATGGTATTAATAATCCTCATTCCTCTCAACTTAAAAACACAAATTAAAACTAGAACAGAACTTGACAAAACTAATTCTATTAATGATTATGGATCAGAGAATATGGCAAATCACTCACTCTGCCGAAGCAGATCAGACTGGGTGTCACAAAACATTTATGCCATTTCATCATATCCATATACAATGATCAAAAGACAGAACTAGCTAACAATAAAAGATGAAAATCTTTGAGAATCAGACAGAAGTAGTCAATCACCATGTTTTAAGTAAGACTGGGGCGACAATTCCTTATCATCACTTTC
		Locus_130729	Brassica oleracea var. oleracea uncharacterized LOC106325404	AATTTAACATCCTTTACCCGGATTTCGTAGACAAGATCAAAGCTCCCATTTAAAAAATAGAAAAAATTGGGACCAGCGCTGAAACTTATATAAACCGGTTCCATACTGGTACGCCTTACGAAGACATTGCAAGTATTCAGAACCATTAATTCTGCCATTTCATCATAACCCCTATGTTATCTTGGTGATCAATTTTTTCTCCCATAGATGTGGTTTCTATGTTATTTTCCCCTTTGTGCAACTGAGTTTCGTTTGTAGCTTCATTTGGGTTATTGGGTTAGGTTTTACATACTCAATCTGGG
Broc-miR19	1
		Locus_693	Unknown	ATTTCCACTTCGACAAAGAAGTAAGTGCAAGCCAGTCCTACTTCGCTGCCTAAGTCGCTCAAACGTTTGTTCACTATATTATATGTCTGTTACACCTAGCATCTAAATAATTACTGCCATCACCAACCACAGCTTCGGTGAGGATGGTGTCACCAGCTCTGCAAGTTATACCAAATATGGAGATG
Broc-miR20	1
		Locus_30324	Brassica oleracea var. oleracea plastid lipid-associated protein 3	CTCGTCCTTTCTCCGCAAATCCTAGCAAGACCTTCTCTCCTTCTCTCTCCCTAAAGCCTAATGCTCTCTCTTTCTCACTAACCCACCACCGTCCTCCCAGGCCTCTCCGGTTTTCCAAAATCCGATCTTCTCTGCCCTCCGAATCAGACTCCGAACCGGAAGGTGGGTATTCAATCACAGACGAATGGGGCGAGCAACCGGCTGAACCGGAATCTCAGCCGGATAACGCTGCGTCTGCTGTTTCAGACGAATGGGGCGAGAAATCCGAACCCGTACCCGAGGAGTCCGTGACCCGGTTCGCGGAATCGGATCCTCCGACGAACGAGGACGAGTGGGAGGAAAGAGAAGGTGGTGGTGGTGATGAAGGAG
Broc-miR21	1
		Locus_83779	Brassica oleracea var. oleracea NAC domain-containing protein 72-like	GACTCATCGAGCATTCTCGTAGCCATGGAAGCTCCAAGTTGGACGATTGGGTCTTATGCCGAATCTACAAGAAATCGCCGGGATCTCAGAGACAAGCTGTTGCTTCTCCGGTACAAGCTTGCCTTGAAGACCACAGCACGAACATGTCGTCGTCGCCGTCTTCTTCGTCTCAGCTCGACGACGTTCTTGATTCGTTCCCGGAGATGAAAGATCGGTCTTTTGATCTTCCTCGGATGAATTCTCTCAGGACAATTCTCAACGGGAATTTCGAATGGGCTAGCTTAGCAGGTCTTAATCCCATGCCTGAGCTAGCTCCGATGACCAACGGTTTGTCGAATTACGGAGGTTACCACGCGTTCCAGTCGGCGGAGAGCGGGTGTAGGAGTTCGCAGGTCGATC…
Broc-miR22	1
		Locus_106947	Brassica napus golgin subfamily A member 2-like	CTGGTTTTCATCAAGATTTCCTTTTGAGAAGTTATGTACACGACGAGTACGCTGCTGTTGTGCTTTTTAGTTTTGCGCAATGGGGTCAAAAACACTGAATATAAAGAATACGATGATTGTTCTCAAATGAGATTCCTGGAACTCCTACAATAATCTTTCTTTACAAATTTTTTTCTTGATTTTAGATATTGGTCTCATCTATGCATCTTGACG
Broc-miR23	1
		Locus_91045	Unknown	CACTACTCTTAATCCCGGTTCGATACCGGTTGCGGCACGAGTGGAAGTGAATATAAAGGGTGGCGCAAGAGAAGAAAAGATTTGATTGCTTTTCAATTTATATTCGTTGGCCAATCCCAGATCTGGTGATTTCTTGAATGGTTCCACCCCAGATCGGCTCATCCACACCAATTGAATCGACATATCTGGATTTAGCCAACCAATATTGAAACCAAAATAAAATTTTAGAACAAGAAACTTGATCAAATATAACAAGGAATTTACCAAGGATTGAAACCAAAATAACAAAGAGAAAGTTGATAAACACATGAAAAGGAGAGAAAATAT
Broc-miR24	1
		Locus_92790	Brassica napus plant UBX domain-containing protein 10-like	GAACTCCATCGCTTCACCTGCCGCCGATGATGACGACGACTCAGTCTCAGACCCACCACGACCTGATCCAAACCCTAACATGCCAAGTGAATAACTCAAAGCTCCACCGGCAACCCAGAATCCGAACCCGATCGCACTAGAAGCTAACCCTAAGCTACCGGAGACGATCGAGA
Broc-miR25	1
		Locus_98104	Brassica oleracea var. oleracea lysosomal Pro-X carboxypeptidase-like (LOC106333964) protein	CGCCTTTTCTCAGACAGATTAAAGGATAAAAACTCTTCCGCCATGGCTGCTATTAAAGCCCCGCCATGTAAGAGAGTGTTTACCACAACCAACGTCTGGTCCATTTGACTTCTTAAGAATCATCATAGTCTCCCAAGAAGAAGAAGAAGAAG
Broc-miR26	2
		Locus_103407	Unknown	AAGAAGTATGACGACGAAGACAGAAGAAGCGTGACGACGTAGGAGGTGTGACGCGTCGCTTCATTCGTAACGCCGATAGCTCCAGCTCCAGATCGACTCGCCATTTTTAGATCTGGCGCTTAAGGATTGAAATAGTCGAGAGAAATTTAAAGGAGTGGTGGTGGGGATGCTGTGCCGGTTTAGTAAGAAGAGGATTGTCGGAGAAAGAGCAAAGACAAGGGCTAGAGCCACTACAAGAAAACAGCGACATACCGACGAAACAAGTCC
		Locus_117053	Unknown	TGTCAAGGCAATCCTCTTGGTAAAATCTCAACTCTTGACTTTGTTTTTATTACATGCAAATAGAGCTGCTGAATAAGATATGAGAATAATTTTTTTTTAAAAAATTATTTTGTGAGAAAATAAATATATATAAAAAACACTACAAGAAAACATAGGCATACCGACGAAACAAGTCC
Broc-miR27	2
		Locus_10539	Unknown	AAACGCAGAAATTAGCATTTCTTGTATAATTGTGCTAACGTCATGTTTATCTTAGACCATCGTTGACCCCGGTCTTTTAACTGGGGTTCTTAGCTTCGGTTAAGAGACAGTTCTTATCTTTTCTTAAATTTTAACTAAGAAAAGCTAAGAACCGTCT
		Locus_27936	Brassica oleracea var. oleracea chloroplast envelope membrane protein-like	AGAGGGTTGGTTAAAATGGTGAGGGATATGGTTTTAGGAGTAGAGGAGGAAGATATTCTATACGAAGACCGTGTGTTTCGTTATGCATCTTCAAAATCGGCAAAGTTTTTGGCGGTGTTGATCCTCATACCATGGGCATTAGACTTTCTAGCTCATGATTATGTACTCATGCCTTTCTTAGACAGATATGTAAAGACTGTACCACTTGCTGCCCATACGCTTGATGTGAGACGTAGTCAAAAGCTAGAGATGGTAAAGGAACTGAACAGAGAAAAAGCTAGGTACCGTCTTGAAGTGGAGATTGGCAAAACTCCTCCTCTTTCTGATGGTGATTTATGGTGGGAGTTGCGTGGTAAAGCCTTGGAGCTGCGAGAGGAGTGGAGATTAGAGAACCGGAAA…
Broc-miR28	1
		Locus_109401	Brassica napus formin-like protein 20	GGTTGTGGAGGAGGTGATGCAGCCGCTTGTGAAACTTGCGTAGCCTCACTGGCTAGAGAAGGCAGAGCTGGAGTTGCAGGTGGATGCTGAGGTGGTGGAGGCGCATGCTGTGGAGAGACAGGTAGAGAAGGCGGCTTATCCTTTGGGCTAGAATCTGGTGACAACCAAATTGGAGTCCGACTCCTCATAATATCCGACGAAGAAACAGTCGCTCTCAGATACTTAGTCTTAGCGTCCTTTGTCACCACGCCGTCAGGCGATGTAGCTCTTTTACTATCCTTGACAGACGTGGTAATCGAAGCAGGAGCACTGTTTGTCCTCGTCGGAGGGTACGCTACATGCATAGAGTCTTTATA
Broc-miR31	4
		Locus_36506	Brassica napus LMBR1 domain-containing protein 2 homolog A-like	GATGTGGGTGTTCTACTTGATCTCGTTGCCGCTAACCCTAGGATTAGTTGTTTCCACGCTCCGTTACTTCGCCGGACCTGAGATTCCTCGCTACGTTCTCATCACCGTCGGGTACACCTGGTTCTGCTCCGTCTCCGTCATCATCCTCGCCCCCGCCGACATCTGGACGACATTGTCTCTGCCACCTAATCATCCTGAGAATGGTGC
		Locus_80003	Unknown	GAAGCTTCTTCTCCGTCCTCCTCCATCAAGCTTCTCTGCTTCCTCCAACTTTCTTCTCTACCGCTCAGTGGAGTTAAGTTGCAGAGTTATTGAAATCGGAGGCGCTAGGGATACTGAACAGGCTCGAATTTCTGCGTCTCGCGTTCGATGATGAGAAGGTAGAAGACGAAGACGAGACGTGAAAACCCTCCCAAAGTAGATGGGAAGATAAGCACAACCCCTTTCGCGACAGACCCAACCCAACATGAAT
		Locus_106323	Brassica napus CLAVATA3/ESR (CLE)-related protein 40-like	TCACAATCATCTTCTTCTTCTCCGTCGTCCTTCTTCAATGCCCACTTGCTCACTCTTCTTCTACAAAATCGTTCTTTTGGTTAGGAGAAACGGAAGATATGAACGCCATGAAAAAGGAGAAGGAGATTGATGTTGGATCCGCTTATGATGTTGAAGAAAGACGAGTTCCCACTGGATCCGACCCTCTCCATCATAACCATGTTCCCTTTACTTCTCCATAGATTACATCTGCTGTTTTTCCCGTAGTTCA
		Locus_129691	Unknown	ACTCTCCTCTCCTCCTCCTTCTTCGTCATCGTCCGCTCCAGATTACGACGATCACGACCTCAAGGACGTTAAGCTCAGACGGCTATCGTCGCTGCAATCGCCTCATCAGAAACGCGAGAACCTCGTCCACTTCATCCCCGTCCTCACTCTAATCTGCTTCGTCATCCTCTACCTCTCTTCTCACGCTCC
Broc-miR32	4
		Locus_15207	Brassica rapa probable Xaa-Pro aminopeptidase P	TTGATAAAAGGAAGACTTCTTTTGTAAACTTACATGGATAGAGTATTACATTTTGTAATTTTACACAAAACCATCAAATGAAAGGAGTAGATTTTTGGTTATAATCCTAACAAAGGATCAAGTCTACTGAGCTTGCAAGCGGGAATAACATTTGGTTTGGTTCGATCATGGTTTGGCTAACGGACGAGTGTTGTTCCAGAGCCATTGCTGAGTAGGACCTTCTAACAAAGGTGAAACCTTTTCCCAGACTTCAGCGTGGTAGCTATTAAGCCAGTCGATCTCAGCATGAGATAGTAAAGAAACATCAACCATCTTTGTCTGAATGGGAAAGAATGTAAGCTTCTCGAATCCAAGGTACGTAGCACCACCAAAGCGGTTCGGTGTTTCCGCATCTTTCAC…
		Locus_17593	Brassica napus protein IQ-DOMAIN 14-like	GAAGTCGACACTTGGAAGCCACGTCTACACCATCCTAAGCCTCTGCGTTCAGAGAGAAACAACGAGTCTCCGAGGAAAAGACAGCAGTCTCTACTGGCTCCGAGAAGTACAGAGAATAGTCCTCAAGTTGGGTCTAGTGGCTCAAGGAGAAGAACTCCGTTTACGCCCACGACGACGAGAAGCGAGTATTCTTGGGGATGTAATAACTATTACTACTCTGGTTATCACCCGAACTACATGGCTAACACGGAGTCTTACAAAGCTAAAGTCCGGTCGCAAAGCGCGCCGAAACAGAGGCTTGAGGTCTCTAATGAGACCAGTGGATACAAGAAGTCAGTTCAGGGACAGTATTA
		Locus_47331	Unknown	ACATATGTCTTCCAGAACATGCCACTTCTTTCACACCTACAAAACTGGCACCAGAGATCTACACCAAGGATGAGATTAATGAGATGGTGACTGGTATTTGTGGAGCTCAGGAAAAACTAGGAGATGAACTCAAGACATTGGTAGATGACACTTATCAACCTTTGGACAGAGGTTACAATGAGCTTTTCAGAAGTATGGCAGAGATGAGGACAAATATTAAGAATATGCAGCACATTCATGAGAAAGAAGCTACAACATCACCATCGATCGACGCTAACAAAGCAACATCGATCGACGTCAAGCCACAGACATCTCAGATTCCTGCAGAACCGGAAAGTTTGGCAGAGAAGAAGGATGAATGGGAGATCACATACATCAACACGACGATTAACGACGTAT…
		Locus_72347	Unknown	GTTTTGCAGTTAACCAAGAATATGCAGCTGCTGTCCAATAATTTGTCAGCTGAGGAGGCAAAAGACTTGCAGGAGTTTTCGCAATGGATATTAGATATTGTAGATGAAAAGATTGGTGATGGAAATGACGGGGAAGCTCTTGTCGACATCCCAGAGGAGTTTCTAATTCTAGATGCTAAAGATCCAATAGAAGCTATAAGTTCAGCAGTGTATGGAGATGCTACGTCTAAACCAGAACAAGGAGGCAAAGTTTTTTCAGGAGAGAGCTATATTATGTCCTACTAACGA
Broc-miR33	1
		Locus_58386	Unknown	CTCCCAGTGGTTGCATGTTTGTTTAGAAGCGTAGCATGCAAGTAACCGAGTAGGTCATGTTGCTCACGATCTACTTGGAATTGCTCACAAGTGCAAGTTGGCTTAAGCAGTTGTAACGTTCCACTTCACAGATGGAGCAGAGCTGTCGCTAGATGTGAAGACCATTTTCTTGAAGGTTTGCACCAGATGTGTTCTGCTTAACCGTGACTTGAGTCATGGTTAAGCAGAAAGCACCCGGTTTAATCGACTTTTTGAATACATTCTTCTCGTCTATGGACAACTCTGATCCAAATGAGAAATGAAACGTTGCAGTATGGACAAAATCCAGCTAAAATTCTCCATCGTGGGACTCCATCTGCATATCCTCACATGAGTCACATCTGCTCC
Broc-miR34	3
		Locus_59105	Brassica napus protein fluG-like	GTAACTGGTAACAACGATAGTAATACAGTTCCATTGGTCCACGAATGTCCAATGATTATTCTTGATTGATCTGAAAATATAAACTCAACAAGGAATAAAAGCCACATGATCGAGTAATCACCATCTTAAACCTCAAGAGAGTCAAGGATTAGTATCGGTGAATGAGTTGCTTGCATGCATCGGGGTTCTTCGAATAATACTCGACCTCAGACTTACGAACTCCTGTTATGGCAACTAAAAGCTTTTGTCCGAGCAACTCGTGGAGGACTTGGTCTTTCTCCAGAGCTTCAACAGCTTCTGAGAGCGATTCAGGAAGTCTCTTCAGTGTCGCAGCCACATCAGCCGGATTGGTAACTATTGGCTCAGGAAGTTGAAGGTGACGCCGGAGACCATCAATTC…
		Locus_78115	Brassica oleracea var. oleracea organic cation/carnitine transporter 5-like	CTTCGATCACACATTTTATGCGAGTTTTGAAAATTTATTGATAAACAAACAATATACAACCAGGTTCAAGATTATACACTTTCCCCAAGTTCTTTGTTTATTTTTTCATCTAATAATTCTCTCACTACCAGAGAGAGTAGTCAACTGAAGTGAGCAACAATGGGGGATTCATCAGCACCACTATTAACCCATATTGAAGACGAAGGTACTTCTCCTTCTTTGAGTTTCCACAAGATCTTCGAAGAGAGCTTGTCTGGTTTCACCTTCCCACAGTTCTTACAGATACTTCTTGTCGGGCTTGCCTTAGCCTTCGACTCGCAACAGATATTCATCACCGTCTTCACAGATGCATATCCCACGTGGCACTGTCTCGACCACACGGCTTGCAATCCCTCGACC…
		Locus_159270	Brassica napus transcription factor MYB24-like	CGAGATCAAAAACTATTGGAGAACTAGAGTTCAGAAACAAGCACGCCAGCTCAACATCGATTCCAGCAGCCACCAGTTCTTGGAAGCTGTACGTAGCTTCTGGGTTCCAAGATTAATACACAAGATGAAAGATAACTCAAACACCAACACCAAAACTCCTCATCCGGATTCACTTGGACCCGTCTCTCACGATTCAGGTTTCAACAACATGGGTTGTTCCACTTCCATGTCTAAAGAACTCACGACGAAAATGTCACAATTCATGGATTTGTCTGATCTTGAAACCACCAACTCAATGTCCTTGAAAGGATCACGAGGGAGTAGTAATCAATGTGTCAGTGAAGATTATTGTTCCCTCCCTTGCCTGGAGGAAGAGTACATGGTGCCCACCATGGGCAA…
Broc-miR35	3
		Locus_27929	Brassica oleracea var. oleracea GRR1-like protein 1	GGAAAGTGAGAAATCTTTTTTATTCCAAACTTTAGTACAAAGACACAAGATTTGCTTAACATATTACAAAGCTATTGAAATGCTTATATTGCTGATGATTCCAACAATTTTGGTGAAGACAATATGAAAGACGACAAACATACATGGAAGCTGAAACTCCTAAAACAGCAAGTTTACTTTATGGCTAGATGTGAAACTCCAATCTCTGGATTCTTGTGTATTGTCCACACAAATTCAGGCATGTCCAATCTCGGTCCTGCGAGTGTCCTGTATATGTATATCCTCTCAACTGGAGAGCTGTCAGGTCTCGTCTCTAGAGGATGTTCATCAATGACTTCAACATTTAGCTTTGGCATTTTTGGACTCAGGAGCTTGCAAGCACCAAAACTAACACAGCAA…
		Locus_54855	Brassica oleracea var. oleracea protein AUXIN SIGNALING F-BOX 2	AAAAATTGGAAATAACTAAAAAGCAATAAATCAACAGGGGAAAGTCAAAAGAGGAAAGAAAAACAGAAAGGCTTTCACAAAAGAATCAGTTTTTTCGTCTTAAATAAAACAAAAAAAGTACACCTAATTTCGGAAAGGACCACGAACGTAGGCCGACCAATCAGAATCTCAGAAGCATTGAACCAGTTCCATGTTTGGTCGGAACGAAAAAAAAAACTAGAGAATCCACACAAATGGCGGCGCATCAACCCTTGTCCCAACCACAGTCCGGTACAGATACAGTTTATCCACCTTCTGTCTTCCCTCATATCCATTCTCCTCCATCCGGTTATTATCGTTCTCGTTAATGATCTCTACATTGAGCCATGGCGCTTTCCGTGCAAGCCTTTTGCATCCCCC…
		Locus_61934	Brassica oleracea var. oleracea protein AUXIN SIGNALING F-BOX 3-like	TTCTCTCTTTCATCTTCTTCATTCCTCTCCATCATCAGATCATTATTCTCATTCTCATTAATGATCTCCACGTTAAGCCACGGCGCGTTTCTCGCCAGCCTCTTGCACCCACCGAGCGTTACTTCACAAGACGACATCCAAAGGGATCGCATTGTTCTGTACTTATCAACATCAGCAAGAAGCGCAGCGTTCCCAAACGGACTGTCTCTTATCTCCAGCTTCCTCATCTT
Broc-miR36	1
		Locus_62233	Brassica napus bifunctional L-3-cyanoalanine synthase/cysteine synthase D1-like	CGAGGATTTCGCTTTAATTTTGTTTATTTATCAGCATACGTTACTTACGTTTACGTACATTACATGCATGTGTAGAATTTTCTTAATTTATTGTGGAAGCAATATTACGTCATCTCAAGTCAAACAACACTTCTTATGTGTTGTCAAAAATGAGAAAACCGGTATCTTGATACTTTATTACATAACCGAACCGAATTAAGTAGTAGTAGTAGTGGATGATAAGTCTCTCTCATTCAATTGCCAAATTCTCTGCTTCGCATCTGATCGAGTCGAACATTGGAGTCGATAAGTAACGTTCCCCGCCACTCGGGAAAACCACAACTATGAG
Broc-miR37	2
		Locus_722	Brassica oleracea var. oleracea probable disease resistance protein RPP1	GTGAGGATGATAGGGATTTGGGGGCCGGCTGGGATTGGCAAGACCACCATTGCTAGGTGTCTGTTCAATCAACTATCCCATTCGTTTCAATACAGTGTCTTTCTGATGAATGTCAAAGCAATGTATACGCCACCGATTTGTTCAGACGACCACAATGTGAAGTTACATTTGCAGAAAAAGCTTTTGTCTCAACTACTCAACCAGAAGGAAGATCTCGAGATTTCTCACTTGGGAGTTGCAAGAGAAAGACTGAATGACAAGAAAGTTCTT
		Locus_128823	Brassica oleracea var. oleracea transcription factor SPATULA-like ，Brassica rapa disease resistance-like protein	GGGTCCGCCTGGGATTGGTAAGACCACCATTGCTAGATATATATTCAACCGATACTCCCAAGATTTCCAAACGAGTGTCTTTATAGATAATATCAGAAGAAACTATCCAGCACCAGCTTGTTCCGATGACTACAGTGTGAAGTTG
Broc-miR38	1
		Locus_91045	Unknown	CACTACTCTTAATCCCGGTTCGATACCGGTTGCGGCACGAGTGGAAGTGAATATAAAGGGTGGCGCAAGAGAAGAAAAGATTTGATTGCTTTTCAATTTATATTCGTTGGCCAATCCCAGATCTGGTGATTTCTTGAATGGTTCCACCCCAGATCGGCTCATCCACACCAATTGAATCGACATATCTGGATTTAGCCAACCAATATTGAAACCAAAATAAAATTTTAGAACAAGAAACTTGATCAAATATAACAAGGAATTTACCAAGGATTGAAACCAAAATAACAAAGAGAAAGTTGATAAACACATGAAAAGGAGAGAAAATAT
Broc-miR39	1
		Locus_93855	Brassica rapa disease resistance protein RFL1-like	GCCACACGAAGATGAGTAAGTTTCGGAGCGAACAACAGCCACGTCAAATCCTTTAGACCGTTGCAAGATAGTATTTCTACTTGAGTGAGGTTTGAGAAGCATGGACTCGTCAGGCTTTTGTTCCATGGTGTCTTCTCTATCTTTATCTCCTCCAACATTCTACAAAACTGTATGAAGATGTCATGGAGACCATCCAAAGCTGGCAAAACTAATACTTTTACTGGCTCTTTCTCGTCAATCCCAACTTGTTGGATGCATCTTCCCATTCTGGAGTCATCGAACAATGTCTCCCCGACCAAAGTACTAGACGAGATACCTACGCTTACATACTCTATATGTTGTAAGAGCTGAAGCTCCTTCATGAGGCTCATATCTGGCCGCACTTTGGAATCTAGCAGC…
Broc-miR40	1
		Locus_110848	Unknown	CCCCATCCTTCCACCACTTTGCAGCTGCCATTACACTCAGAACACGGCAAGAAGCTTAAACCACCGCAACCGTAGCAACCGCCGCCTCGATCTTTCCTCCTCGGAATCCCACTGAGCAAATCTCGGAGCATACCTTCTTCCACCAAATTCATCACCTCATCCACTCCACCAATATACCTCCCCTTAACAAAAACCCTAGGCGGCAGCACAGCCTCTCCGGACATAAGACTCGTGAGCTCTTCTCTAAACCCTCTGTCCATGGAAATGTCTCTCTCGCAGATTACTACACCGAAGCTCTCTATCGCAGCTCTCACGGCGTTACAAGCATCGAATGTCCTCCGTACGCCGCGCAACGACGTTGTGTAGATCACAACGCGGCTATCTCCGCCGTCGCCGGGA…
Broc-miR41	2
		Locus_7423_	Unknown	ACTCCGGCGACCGTCCGAAGATCGCGTTCCTTTTCCTCGCTCGACATGACCTGCCTCTCGATTTCCTATGGGACAGATTCTTCAAGGGTGGAGATGAGAGGAACTTGTCAATCTATGTTCATTCAACACCTGGTTTCGTATTCGATGAAGGCACCACTCGATCACACTTCTTCCACAATCGCCAGTTGAAGAATAGCATCGAGGTGGTATGGGGAGAAGCAAGCATGATTGCAGCAGAGAGATTGTTGCTTGCTTCCGCCTTGGAAGAGCCTTCTAATCAAAGATTTGTTCTTTTATCTGATAGCTGTGTTCCTTTATACGACTTTGGTTACATATACACATATCTAATGTCTTCGCCGAAAAGCTTTGTAGATAGTTTCCTTGATACTAAAGATCAGC…
		Locus_101091	Brassica oleracea var. oleracea protein ROOT PRIMORDIUM DEFECTIVE 1	GCTTAAGATAAAATGTAGTAACATTCGTTGATGTGTGTGAATTGATAAGGATACATGTCTATGACATTTGAATTGAACAGCTAATGCTATTCATCTTCTGAATCCTCTTCAAGTTCACTTCCTTCCACAATCTCTTCTTCTTCAGAACCTTCTTCCTCAGGGCCCTCATCGTCAACCTTATCAAGCAAAAGTTCCTCCTTAGAGACCATGCCTACCCCTCTAGCCCGGTAGAGAAACCCTGTTCTCATCACATGATAGAACTTATCTCTAAGACGAGTGAGAGGATGCGGATCCACTAGCTTTCCACGACGATACCCTTCTTTAAGAATCACAGTTGTCGTCTTACACTTCAACGAAAGGTAGAAGATCCCAGGGTACCGCGTGAAGAGACGAGTGAAC…
Broc-miR43	2
		Locus_3970	Unknown	ACTAAATCTGAAGAAGAAGGTCGGTTGCCTCCACTGCTACGAGCCGATGCTTCCTCAAGCACAGAGGCGTTTGTTCTTAAATGACGGAGACAGCAGCGGTTCTTCCTTCACGACAGCGACAGAAGTGGTAACCATGAAGAAAGTAGTGAGCGGAAGATGATGAAGAACAGAGGAGAACATAGAGGAAGGAGATGATATCTTAAAACATGAAGAGAAAAGAACAGAAGACTATTGAGAAGGAGATA
		Locus_105615	Brassica napus transcription factor TCP24-like	TGCAAGTCTTTGTCTTTGTCCGTCGCTGTTCTCTCTCTAGCTCTCTCTCTCGCTTTACCACGACTCTCTGTCCTCGACAAAGACAACAGCGAGCTCTCAGATGTGCCACTGCTACAAGCCGATTTAGACAGCGAGAGCGCCTGGTCGAAACTTGTGTTGATCGGAGGCAACTCGGAGATGGAGTCGGCAGCCGCGTTGATTAGCCATTCAACGGCTTTGCTGGGCTGGTCGA
Broc-miR44	1
		Locus_113179	Brassica rapa subsp. pekinensis clone KBrH028K09	GGTAATATTTATTTAGTTTTTATTGATATACTATTTATGTTGGTTTTAAATGATTGCAGGTCATAAAAATAAAAAACACAAAAAGAGATCCGAGTAGACGATTTCCGTGAGTATCGACCGACGAGAAGCTGTCGACATCGATCAAAATTTCCTACCCTGTCACGACCGATATCAACAACCCTACACCAGTCGACATCCATTCCGGTCTGGTATATCATTCTAACTTGTTACATTGAGTTCTTATGATTTAATTATCACCATAACTCCGACTGAATTTACACTGGAGACAGTGTAGTTTAAGTCTGGAGGGAGGTTTACTGATATTTATTTATTTATTAGTCTTATTAAAATGTTTTC
Broc-miR45	1
		Locus_119140	Brassica nigra mitochondrion	GACTCAAAAGAGAAAAGAAGCCCGGACTAAAAGAGAGATCACTTACGACGCTTGAACTGCACTTTGATATCCAGATTGGAACTGGATTTGAACGTCTTTGGATCCTGCTTAGAGCCGGCTCTCACTACACTTTAACCTTTCATATCAGAAACGTCGACTTGCACTTTTTTTTTTTCCTCTTTTACTTTGTCATTTCGAAATGGCCACTGTTGAGG
Broc-miR46	1
		Locus_120930	Brassica oleracea var. oleracea 14-3-3-like protein GF14	CTCTCTCTCTCTCTGATTCTAGCTGCTTTCACTGTTCTTCTCGTGATGATAATGAACAGAACTCTCTCTCAGCTATATAGAGGAGACCGATACAGTGGATTAAACCGACTCCAATAACCACCTGATTATCGTCTTCTTTAGTCTTGTACCAAGAATTAATGAACCAGCCCGGTACACTACTCTGACCGTTGTTGAATGTCACAATCTCAACAATCTCCACCTTGACATCAACAACAAACGTCCACCCTTATGCCGTCAAG
Broc-miR47	1
		Locus_106554	Unknown	GTTTGAATATTCAATTATAGTATAGAAAGTTAGTATTCTAATTTGATTATGTTTAGCAAACAATTATCAATTAGTGATTATAAATAGGGAGAAGAGGATATATTTTATTCACCATTTTAATTTAAAAAAATATAGCAAACATAAGACAAAACTAGCCTACAACTTCTGTCGACAAGCAAAAAAAGAATGCCTTGCCTAATCAAAGAGTATATAGCTTTTTGTCTAACTACTATCCAAATTTTGCTCTATTATATTTATAGATTATAATTTCTGATTTAGATATAATAAACGTAAAAAAACTAAAAAAAATTAGAAGAATGACTAGAAAAATGATCAAATTTGAT
Broc-miR49	1
		Locus_36429	Unknown	GGGTCTTGCCTCCTCCTCGTTCTGATGCCGTAATCTTTTTGAGCTAGCTGTTTCTGTGAAGGGACCGGAGTCAAGAGCCTTAACCTCCGCTTGCTTCAGACAGTAATGCTCCAGTGTCTTCCTGTTCGGTTCGGTTCGTTTGGTGTAGGGTCTCCAAGGCCTCGTCTTTTTTGTCTCTGGAGCTACTTCGACGTCTGGAGTGGATACCACCGGAATGTGGTCGGACCGGGACCTAGTCAACCCCGCTTCGCCTATAGTCCTTTCGGTTTCGCCTTGGGATAATCTTCGGCCCCTAAGATTATTCTCCGGTCGATTTTCTCCTTGACTAATGCTCTTGTTTCAGGTTCCGGAACCAAGTTCAAGCGTTGGTCTACTGGTAATCGAATAGGTGCA
Broc-miR50	2
		Locus_57749	Brassica rapa subsp. pekinensis isolate BrCNL9 disease resistance protein gene	CAACTTCAAACCCACCACCTCTTTTAGAAAACCTATTGTTGATCTGCGTGAGAAGGGTGGTTTTGCCAACTCCCCCCCATACCATACAGACCCACAATCCCAACTTCATCTTCCATCAGACGGTTCCATACCATTTCCAGCATTGTTTCCTGACCAACAATTGTGTGTTGGATAGGCAACTCTTCACCCTCACCTATAGGAGTTTCATCAGTCACCGCATCAAATTCTCCCTGAGAACTAAGACTCTCAACCTCCCTCAACATTACCATAACCCTTTTCCCATAAAGATAGCTCTTTTTCACATTTTTAGAGCATAATCGACAGAGACACAACCTTTCCAGCTCAACGTCACTAGTCTTAAGAAGCTCATTATATTGGTTTTCCATTGTGAGGATACTC…
		Locus_131126	Brassica napus protein RETICULATA-RELATED 5-like	AAACGGAACAATCTGTGTGAGGGGGTTCATGTTGAGTGAAGAGCTGCGTGAGAAGGGAGTAAACCCTGAGATGAACCCTGAACCCGCAGGAGGAGTGTATAGTCTACGTTCAGATTCTGAAAGACCGCGGATACCCTCAGCTTGTACAGTTCTTAAAACCTTGAG
Broc-miR51	3
		Locus_27929	Brassica oleracea var. oleracea GRR1-like protein 1	GGAAAGTGAGAAATCTTTTTTATTCCAAACTTTAGTACAAAGACACAAGATTTGCTTAACATATTACAAAGCTATTGAAATGCTTATATTGCTGATGATTCCAACAATTTTGGTGAAGACAATATGAAAGACGACAAACATACATGGAAGCTGAAACTCCTAAAACAGCAAGTTTACTTTATGGCTAGATGTGAAACTCCAATCTCTGGATTCTTGTGTATTGTCCACACAAATTCAGGCATGTCCAATCTCGGTCCTGCGAGTGTCCTGTATATGTATATCCTCTCAACTGGAGAGCTGTCAGGTCTCGTCTCTAGAGGATGTTCATCAATGACTTCAACATTTAGCTTTGGCATTTTTGGACTCAGGAGCTTGCAAGCACCAAAACTAACACAGCAA…
		Locus_54855	Brassica oleracea var. oleracea protein AUXIN SIGNALING F-BOX 2	AAAAATTGGAAATAACTAAAAAGCAATAAATCAACAGGGGAAAGTCAAAAGAGGAAAGAAAAACAGAAAGGCTTTCACAAAAGAATCAGTTTTTTCGTCTTAAATAAAACAAAAAAAGTACACCTAATTTCGGAAAGGACCACGAACGTAGGCCGACCAATCAGAATCTCAGAAGCATTGAACCAGTTCCATGTTTGGTCGGAACGAAAAAAAAAACTAGAGAATCCACACAAATGGCGGCGCATCAACCCTTGTCCCAACCACAGTCCGGTACAGATACAGTTTATCCACCTTCTGTCTTCCCTCATATCCATTCTCCTCCATCCGGTTATTATCGTTCTCGTTAATGATCTCTACATTGAGCCATGGCGCTTTCCGTGCAAGCCTTTTGCATCCCCC…
		Locus_61934	Brassica oleracea var. oleracea protein AUXIN SIGNALING F-BOX 3-like	TTCTCTCTTTCATCTTCTTCATTCCTCTCCATCATCAGATCATTATTCTCATTCTCATTAATGATCTCCACGTTAAGCCACGGCGCGTTTCTCGCCAGCCTCTTGCACCCACCGAGCGTTACTTCACAAGACGACATCCAAAGGGATCGCATTGTTCTGTACTTATCAACATCAGCAAGAAGCGCAGCGTTCCCAAACGGACTGTCTCTTATCTCCAGCTTCCTCATCTT
Broc-miR52	1
		Locus_77360	Brassica napus protein NRT1/ PTR FAMILY 3.1	ATGTGTTTGGTGTGGGTGAGTATACCACCTAAGGAGATAGGAGCATCAATCTCATCGTTCGTATATAGAAGAGTAGGATCAGAAACCATCATCAGTTTCCTTTTGCGGAAAGCTGCGACTGCCACTTGGATCAAACGGGTAAATGGACTACCCGATGGATCCAAATGACGGTAAAGCTTGAAGCCGCCGACAAAAGCAATAAC
Broc-miR53	1
		Locus_37585	Brassica napus protein PXR1-like	GTCATTAGTGATACCAATAAAAGGAAACGATCTTATTAATGATAAACAAGATTGGTCACAAGACCGTCAATACTCATTAAGTGCTTGATGCACAAACGCCTAATCGCTTTCGCATTATTTCTCTATGTCGTCTCCAACAAAATTACAAAAATGATTGTTTCTCAGACAAAGATTAAGAAGACGAGGGGCTTGGGTTTAGAGAGTAGTGGACTCAACCAGAGCTTCCGTAATCTTCTTCTC
Broc-miR54	1
		Locus_97010	Brassica napus jasmonate O-methyltransferase-like	GTCCCAACAGTCTCTTGTCCATCTCCAATATCGTAGAAACAATCCAAAACTTGTGTCCTGACCTCCACCGTCCTGTCCCTGAGCTAAGAGTCTCTCTCAACGACCTTCCTAGCAATGACTTCAACTACATCTTTGCGTCTTTGCCAGAGTTTTACGACCGGCTTAAGAAGAGACACAATAATAATGATTGTTTAGGTTTTGACCGCAGAGGAGAAGGACCGTGTTTTGTATCGGCGGTTCCTGGCTCTTTCTACGGACGTTTGTTTCCTCGCCAGAGCCTTCACTTTGTTCATTCTTCTTCTAGTTTGCACTGGTTGTCTCAGGTTCCATGTGGTGAGGTGAGCAAGGAAGATGGAGTGGTCATAACAGCTGATTTAGACAACAAAGGGAAAATATACC…
Broc-miR55	3
		Locus_2423	Unknown	TCTCTTCTCCTCCTCCTCCTACCTTTTGCCTCCTTCAATCTCCCATCAACAGTGTTAAACCTACTCACTTCTTCCCACTAGGTGATAAGAAGTCGTCGTTGGCTCAGAAAGGAGAAGTGCTTCAGACTTCCAAATCCAAAAGCTTCGAAATTCAGGCCACAGACGGTACTCAGACCACTAAAATGAGCAGCATAGTTTGTCAAAAATGTGAAGGGAATGGTGCTGTGGCATGTTCTCA
		Locus_2869	Brassica napus protein EMBRYO DEFECTIVE 1674-like	TTGTGCAAAATATAAAACATTGATCAGACAAAAAGAGAGAAATAGCCTTTGTCCGAGTATTTTGGTGGATCCTTTGATCAACCTCATTTCTAGGATGACAAATAACAAAAACGAAAATAAGAAATTTCACATCCCTTGCTTTACCTACATTGTTACAAAACAATCCAATAAATAATATTTACTAAAGCTAAATCAATAGAAAGTTCTCTATTGATCTCTCTTCTTCTTGGACGATCTGAGGACTCTTTCCCCAATGGAAGCTTCACACCCCTCTTCTCTCCTTCTAACCATCCCTCGAGTCTTCACTCCCACAACACTCAAAACCAAACTCTCCTTATCTCCACCATCCATTCTTGGTGTCCGACATTCCTTGTCTGGTTTCTCAGTAGTAGAACGAAG…
		Locus_46250	Brassica oleracea var. oleracea formin-like protein 10	CACTAACTCTTCATCCTCCTCAGATAGTGCGCGCATTGCAGAACACACAATGAAAGGACTTCGCTACGTCATCATCATCTTCTCCCTGCTATCATACGCTTCCTCTCGCTTATCTTGCGCCTCACCGCCCACTTTCACTCGCCGTCACCTCTCACAAGCTCCTGTAACCGATCCTTCCACACCAACTCCCGGCGGCTTGCCTTTCTTCCCAGCTGACGGCTTATCCTCCCCTCTCCCTCCTCCTCCTCCTCCTCTTCCGATGCCTCCTCCGACGCCTCTCCCGCCCTCCGCTCCAACGTACGCCACTTTTCCGGCGAACATCTCCGCCCTCGTCCTCCC
